# Supplementary material for: Fermented chrysanthemum stem as a source of natural phenolic compounds to alleviate tomato bacterial wilt disease
Source: Hortic Res. 2025 Jan 27;12(5):uhaf027. doi: 10.1093/hr/uhaf027 (PMC11986583; doi:10.1093/hr/uhaf027)
Supplement: Web_Material_uhaf027 [file web_material_uhaf027.zip]

Archive with 2 entries (2 files):
- Supplementary-20250108_clean.docx
- Table S1-20240928.xlsx
