# Supplementary material for: Fermented chrysanthemum stem as a source of natural phenolic compounds to alleviate tomato bacterial wilt disease
Source: Hortic Res. 2025 Jan 27;12(5):uhaf027. doi: 10.1093/hr/uhaf027 (PMC11986583; doi:10.1093/hr/uhaf027)
Supplement: Web_Material_uhaf027 [file web_material_uhaf027.zip › Table S1-20240928.xlsx]

## Sheet: Sheet1
Index	Q1 (Da)	Q3 (Da)	Molecular Weight (Da)	Formula	Ionization model	Compounds	Class I	Class II	CAS	chili_1	chili_2	chili_3	chili-F_1	chili-F_2	chili-F_3	chrysanthemum_1	chrysanthemum_2	chrysanthemum_3	chrysanthemum-F_1	chrysanthemum-F_2	chrysanthemum-F_3	corn_1	corn_2	corn_3	corn-F_1	corn-F_2	corn-F_3	cucumber_1	cucumber_2	cucumber_3	cucumber-F_1	cucumber-F_2	cucumber-F_3	peanut_1	peanut_2	peanut_3	peanut-F_1	peanut-F_2	peanut-F_3	soybean_1	soybean_2	soybean_3	soybean-F_1	soybean-F_2	soybean-F_3	wheat_1	wheat_2	wheat_3	wheat-F_1
pme3200	74	57	73.064	C2H7N3	[M+H]+	1-Methylguanidine	Nucleotides and derivatives	Nucleotides and derivatives	471-29-4	17218	18101	18305	21013	18407	16969	24513	24249	31547	18009	16407	15835	30091	35773	23822	14441	19748	20181	47686	77012	71041	16068	28397	24902	26561	41181	37081	51433	40145	54247	71958	71997	77028	18286	19669	17078	17635	14410	16039	16546
pme1974	87.01	43	88.016	C3H4O3	[M-H]-	Pyruvic acid	Organic acids	Organic acids	127-17-3	82641	30903	83031	3100.9	1497.1	1930.3	54895	34866	70114	10591	13261	5480.1	63447	65683	59775	3312.3	12212	1247.9	17143	15903	35635	7293.8	2447.5	1918.5	141030	113140	122750	8256.4	2712.3	4555.3	26349	56464	38356	4439.5	4928.6	12791	92153	93773	94717	826.17
pmf0096	88.99	70.9	89.995	C2H2O4	[M-H]-	Oxalic acid	Organic acids	Organic acids	144-62-7	20836	24421	25406	3711.8	7620	1587.2	19905	20173	23790	3172.5	4696.2	4455.5	38240	53497	57304	841	2753.8	1262.8	40093	44921	39458	2146.2	1036.5	1455	34132	32746	27527	507.5	2571	1554.8	21205	13760	24082	1320.8	4901.2	1252	20061	23825	25562	4107.8
pme2601	89	59	90.032	C3H6O3	[M-H]-	3-Hydroxypropanoic acid	Organic acids	Organic acids	503-66-2	149790	149450	179810	7912.5	5663.7	9638.7	99408	112250	95491	183050	143000	199990	151800	188310	235060	15359	1787.7	19296	167470	127370	121300	5415.5	6297.4	6440.6	124760	149100	131640	24425	34224	25542	92578	133610	98060	3782.1	7963.7	5447.3	199330	215440	167560	1910.3
Lmgn002679	93.03	75.02	94.042	C6H6O	[M-H]-	Phenol	Phenolic acids	Phenolic acids	108-95-2	3837.4	8599.2	4792.5	3834.4	1436.9	3361	33696	35184	32798	36955	33127	21915	5271.3	1910.7	4804.6	1202.1	2858.9	3313.2	353410	345960	406460	435350	442670	417200	96125	91593	93829	90299	88842	110280	57183	45792	63010	67257	68107	68857	2428.3	2880.6	3079.3	4365.5
MWSmce460	100.08	56.05	99.068	C5H9NO	[M+H]+	2-Piperidone	Alkaloids	Piperidine alkaloids	675-20-7	285430	331560	297270	337900	324340	296380	202810	205310	203870	228420	230540	202270	585840	634260	664480	585240	548920	582210	767200	747480	743240	972790	1033600	1025900	302230	289210	279650	337230	353640	373530	215500	228140	222500	272330	281700	272340	356500	334490	316540	332580
MWS1784	100.11	55.05	99.105	C6H13N	[M+H]+	Cyclohexylamine	Alkaloids	Alkaloids	108-91-8	6176300	6491400	5692400	8598800	9326400	8167700	3249200	2804600	3492300	7377800	6901900	7421100	8232500	5784900	7725500	10041000	9523200	8842400	8965600	9705700	6715200	13319000	11928000	13170000	1572700	1550200	1715600	4577000	4908800	4841200	3233000	4226300	3896700	7270000	7401600	6374900	5354100	5496200	7146000	8157800
Lmqp000873	101.02	55.02	100.018	C4H4O3	[M+H]+	Succinic anhydride	Organic acids	Organic acids	108-30-5	192530	216630	246310	3743.4	11220	3179.4	562790	531150	480450	8308.4	12006	4220.9	221730	198610	171070	4880.8	5383.8	9198.3	796530	782510	820750	2882.6	3250.8	20043	278100	294380	305580	6323.2	136060	17263	153910	165820	184620	15513	4031.5	6137.1	193350	189780	208360	4039.3
mws4052	102.06	56.05	101.048	C4H7NO2	[M+H]+	1-Aminocyclopropane-1-carboxylic acid	Organic acids	Organic acids	22059-21-8	42929	26983	45785	38469	48387	36680	4229.8	16639	11051	6169.9	15714	25282	10319	15986	27792	23075	12673	12284	47294	17339	69047	29786	56004	43541	26518	25449	32993	24300	18225	29231	6482	2348.7	2820.4	17208	32272	33168	25603	12399	2788.3	8671.1
MWSmce461	102.05	56.05	101.048	C4H7NO2	[M+H]+	L-Azetidine-2-carboxylic acid	Amino acids and derivatives	Amino acids and derivatives	2133-34-8	84389	94901	100970	85033	84268	102850	20732	22906	15280	15766	13321	18527	37676	39967	28761	29068	27863	19326	62466	21689	3082.9	20251	6177.6	17037	66231	60331	79970	76424	77678	62837	16572	10371	15657	20822	52115	21161	14838	8456.2	13387	10646
pmf0256	101.1	84.7	102.104	C6H14O	[M-H]-	3-Methyl-1-pentanol	Others	Saccharides and Alcohols	589-35-5	623880	534580	649330	758010	658680	729410	3260.4	2189.1	7720.2	47976	53217	75431	410900	430340	284860	1068700	580630	983520	9376.8	19381	14532	130220	41221	36366	882890	1075900	1086200	1231900	907460	1412900	32801	36704	39478	120080	241670	263620	647590	593880	681520	441990
pme3017	104.07	58	103.063	C4H9NO2	[M+H]+	2-Aminoisobutyric acid	Organic acids	Organic acids	62-57-7	657950	709350	697570	254000	211740	256870	1200000	1150400	1015300	59649	98382	77527	1248400	1046400	1049900	606390	749480	462770	1730300	1877800	2000100	202890	177110	167740	1157000	1107900	1245100	105040	90011	47226	3856000	3659000	3968700	62049	49138	42265	481500	427670	466820	113380
pme3011	104.07	68.8	103.063	C4H9NO2	[M+H]+	γ-Aminobutyric acid	Organic acids	Organic acids	56-12-2	301760	317440	349150	1663.5	7600	2239.2	1251800	1148700	1103600	6222.6	8941.2	22848	210070	212780	188560	6767.9	7918.2	3325.8	4294100	4435000	4312200	24544	59255	32843	227330	137010	168840	3759.1	7541.5	3332.7	814330	764180	781370	3627.4	10132	6745.6	75863	66528	79463	2694.2
pme3033	104.07	86	103.063	C4H9NO2	[M+H]+	N,N-Dimethylglycine	Amino acids and derivatives	Amino acids and derivatives	1118-68-9	250220	377840	303940	26933	24825	30388	776090	737200	670250	21383	31619	43457	217940	185450	180040	27518	21385	30355	2015100	2954400	3049300	283420	208380	248990	202350	195080	197300	18851	25169	28307	753310	703650	762150	37981	18040	17531	65841	68319	108210	46695
MWSmce585	104.07	59.01	103.063	C4H9NO2	[M+H]+	Methyl 3-aminopropanoate	Amino acids and derivatives	Amino acids and derivatives	4138-35-6	686130	815880	735330	227880	247170	276350	1341700	1222100	1206300	40122	30438	37448	792010	698580	777400	218240	284490	162790	1970300	2245900	2015300	221000	197630	190670	1331100	1141900	1227600	38776	44664	35887	4157400	3885000	3916500	25713	18292	17798	392420	411080	400210	18894
Lmbn000193	103	59.01	104.011	C3H4O4	[M-H]-	Tartronate semialdehyde*	Organic acids	Organic acids	2480-77-5	149080	170830	190820	313570	288060	346860	449870	388400	459440	796900	770430	795640	450680	536060	395830	715860	387500	672290	215610	177720	226550	235920	247650	287770	579480	624510	585620	1077300	1147900	1141900	10428000	10295000	9306500	12152000	13286000	10767000	673970	697170	684740	742050
ML10172161	103	59.01	104.011	C3H4O4	[M-H]-	Hydroxypyruvic acid*	Organic acids	Organic acids	1113-60-6	151370	160150	139790	258430	276870	254310	376440	316700	387750	608040	541020	583540	420560	428990	323090	538640	288930	620040	202470	196870	237180	197470	192440	199060	533210	596890	500130	885100	949350	969050	9157700	9634700	8512800	11057000	11685000	10572000	510110	490820	596130	578690
mws0206	103.04	57.03	104.047	C4H8O3	[M-H]-	2-Hydroxybutyric Acid*	Organic acids	Organic acids	3347-90-8	40447	40893	43213	34693	45575	40823	34870	34279	47557	93890	97247	101710	292450	294990	285440	281250	140370	290770	224900	236490	244290	62429	89038	209420	159870	165850	173800	226540	215590	208170	52417	54778	45842	141110	120520	116970	225920	232500	250710	205230
mws0574	103.04	57.03	104.047	C4H8O3	[M-H]-	2-Hydroxyisobutyric acid*	Organic acids	Organic acids	594-61-6	53106	41940	36299	47600	56323	44065	40349	41377	48455	82725	96591	89756	283620	312860	305250	264480	175340	296590	268990	266600	252820	216070	203590	230670	181940	173580	181210	231230	189640	217520	48377	47153	48303	124930	138550	130960	244520	250440	255510	203790
mws0576	103.04	59.1	104.047	C4H8O3	[M-H]-	3-Hydroxybutyric acid	Organic acids	Organic acids	300-85-6	2371300	2139800	2260700	3360000	3096900	3150800	5919000	5931800	5932500	6544200	5769800	5970400	4482300	4872400	4885600	5130600	6005200	5164900	1529000	1205900	1632300	1426000	1788100	1692600	6721100	6672500	6163900	6940100	6845900	7011900	55607000	52011000	50284000	47494000	45870000	44673000	6597600	7008800	6962600	7541200
pme1975	103	59	104.06	C3H4O4	[M-H]-	Malonic acid	Organic acids	Organic acids	141-82-2	2506700	2594900	2502000	3676700	3291100	3553700	6508600	7802600	6982300	7551800	7052300	6832200	5441300	5606400	5484200	6400800	7454000	6269300	1921000	1883400	1606400	1652500	1507000	1864400	7605600	8051300	7290600	8200900	8468600	8380400	55776000	57558000	54679000	52914000	49411000	48531000	8438100	8097500	8296300	9243800
pmb0484	104.1	60.1	104.107	C5H14NO+	[M]+	Choline	Alkaloids	Alkaloids	62-49-7	6921900	8280200	7842100	2391800	2301000	2337100	12044000	11849000	11900000	347800	307510	214840	6846100	6077300	6863600	2384900	2119200	2197900	15819000	14957000	14034000	1665500	1856500	1743300	11787000	10115000	9920400	316190	259800	242140	29671000	29502000	31190000	170070	153630	179610	3793500	4598400	4147800	234360
pme0010	106	60	105.043	C3H7NO3	[M+H]+	L-Serine	Amino acids and derivatives	Amino acids and derivatives	56-45-1	168280	164390	161800	8779.7	10862	11477	601800	634890	516640	4305.8	1404.4	13727	303480	259860	240240	11738	22029	8688.2	880580	868090	748670	24143	34270	37772	441650	414030	457570	1639.4	12837	1866.9	1239700	1297800	1189000	13520	33853	16075	80405	74122	89988	2107.3
MWS1854	110.06	65.04	109.053	C6H7NO	[M+H]+	4-Aminophenol	Alkaloids	Phenolamine	123-30-8	8222.6	4470.3	13289	22299	6017.3	16048	22249	17908	23259	26999	45183	33698	13838	13125	8978.8	5503.2	9027.5	7753.4	19793	20159	20536	24724	26905	28919	16294	25812	14501	14397	19050	16932	43506	34622	33023	24371	17301	24088	3256.1	4980.4	1587.1	10124
mws1358	109.03	81	110.037	C6H6O2	[M-H]-	Pyrocatechol	Phenolic acids	Phenolic acids	120-80-9	19030	13210	26340	21104	13469	15124	27287	25968	34353	14270	16222	10899	42250	42075	38488	5063.5	9345.2	12131	34078	37773	35010	1999	5567	7974	78120	80015	60512	495700	450050	501170	89059	72840	68315	7742	15166	9398.5	16603	28120	12845	15270
MA10014775	109.03	81.03	110.037	C6H6O2	[M-H]-	Hydroquinone	Phenolic acids	Phenolic acids	123-31-9	1515	2266.9	2281.4	3025	2270.6	5665.8	1887.6	5310	378.53	10998	7963.5	7211.4	3024.1	4921.2	570.87	1530.3	754.71	378.53	3428.1	1895.9	3456.8	1533.5	375.87	384.66	21279	20166	23458	48996	35888	47457	378.53	2642.1	386.71	755.22	1129.1	767.4	2651.9	1513	2279.2	372.8
mws0601	110.02	66	111.032	C5H5NO2	[M-H]-	Pyrrole-2-carboxylic acid	Organic acids	Organic acids	634-97-9	438450	434100	416030	3746300	3716700	3592200	387020	287320	383050	957290	893010	912890	747440	724310	712550	1796300	1261600	1925600	659210	664990	621860	2570000	2525200	1505000	973250	1008100	1031000	2689900	2606400	2723500	2273000	2350700	2479200	5263300	5354600	5203000	450590	498580	468650	1270800
mws0255	112.05	95	111.043	C4H5N3O	[M+H]+	Cytosine	Nucleotides and derivatives	Nucleotides and derivatives	71-30-7	208850	233010	325600	111290	94925	100780	757180	772910	683950	102750	191000	142250	330370	318620	324460	298540	240060	177380	1199500	1176000	1159000	411220	387590	408580	397860	463600	367750	249250	195600	216960	481870	541200	687410	418650	466710	440710	195980	251230	191910	129560
MWS5173	112.05	70.03	111.043	C4H5N3O	[M+H]+	Isocytosine	Nucleotides and derivatives	Nucleotides and derivatives	108-53-2	44534	48947	35340	34817	34898	29405	209090	260130	167580	201190	190190	185390	95728	70789	84373	83750	71421	60343	168570	113930	141040	56929	60680	39678	79021	94157	88384	65779	70140	76973	33455	43539	47959	29552	27951	22620	49725	47549	52465	33533
pme2122	112.09	95	111.08	C5H9N3	[M+H]+	Histamine	Alkaloids	Alkaloids	51-45-6	172690	172420	197180	71994	77271	60664	541510	575960	538250	98474	79729	81194	300200	335600	267880	142020	153270	119800	769930	740680	766010	263820	345190	256780	257110	309530	351510	141080	86949	156880	412420	401870	594970	346670	290910	306030	197170	152170	219890	85530
Hmhn002738	111.01	67.02	112.016	C5H4O3	[M-H]-	3-Furoic acid	Organic acids	Organic acids	488-93-7	1785.2	12242	8553.2	47630	56087	57789	7607.2	5104.5	11477	11198	13216	14259	10697	13732	17545	33014	26639	38704	9174	13238	6224.7	52022	31890	33014	21912	16266	17341	44319	50737	29054	43545	41951	53528	75666	82465	80452	7925.5	9682	8308.8	17641
pme0257	111.02	80	112.027	C4H4N2O2	[M-H]-	Uracil	Nucleotides and derivatives	Nucleotides and derivatives	66-22-8	221890	240290	206450	200430	184210	249520	68774	73290	82529	50056	63965	100500	181350	162140	224920	132830	85326	167400	67231	59208	67056	73584	83525	98777	288250	344340	270160	352240	416580	344960	193430	172090	205270	161270	241950	247100	312310	361110	320650	249140
pme0006	116.07	70.1	115.063	C5H9NO2	[M+H]+	L-Proline	Amino acids and derivatives	Amino acids and derivatives	147-85-3	2882900	2962300	2949800	98273	94796	82015	2556300	2711200	2632500	83557	97506	93363	892190	880540	871380	31162	18649	37234	826170	967250	841620	32242	17969	27083	14388000	15396000	14716000	378830	408600	331040	19181000	17802000	18324000	788680	829340	810040	209840	206410	230490	13638
pme0271	115	71	116.011	C4H4O4	[M-H]-	Maleic acid	Organic acids	Organic acids	110-16-7	10717	10741	7143	1567.8	1414.9	5379.7	16629	4069.6	19980	3177.2	2849.8	1266.2	11082	8388.4	11589	949.57	1898.6	10797	8340.1	15663	8773.4	5656.2	6587.1	7586	10380	4590.6	16878	315.74	633.46	5409.7	38876	43802	35496	20595	30528	23460	13963	13144	8235.6	4107.9
mws0376	115	71	116.011	C4H4O4	[M-H]-	Fumaric acid	Organic acids	Organic acids	110-17-8	946210	713860	751450	268580	242140	277920	1861000	1051300	1363500	214800	224570	241950	1445100	1520800	1284700	580470	14042	657900	851370	1128900	1078300	220280	416910	6987	1258900	1854100	1565100	371810	374160	335090	6104700	5906500	6092000	2111600	1807100	1787900	1760000	1861900	2106500	275920
pme0275	115.05	97	116.047	C5H8O3	[M-H]-	4-Oxopentanoic Acid	Organic acids	Organic acids	123-76-2	20802	22239	26128	37978	36042	32048	37474	30922	44224	76255	74628	77497	139400	140540	162810	151220	99133	150650	66620	64125	63579	109000	113130	111140	69192	76099	68475	101180	84713	84043	38861	40046	37010	94877	88189	94757	220000	229600	202440	262170
mws0823	115.04	71	116.047	C5H8O3	[M-H]-	3-Methyl-2-Oxobutanoic acid	Organic acids	Organic acids	759-05-7	142000	135730	113870	201600	192660	189450	258230	192520	219420	452360	459920	497570	776850	827980	801060	887460	583900	863080	343740	307780	316690	617910	628590	651450	391820	380670	370130	544740	507280	544420	214210	198120	224130	500180	523710	546780	1212900	1264000	1232700	1553900
pme3193	116.04	74	117.043	C4H7NO3	[M-H]-	N-Acetyl-L-glycine	Amino acids and derivatives	Amino acids and derivatives	543-24-8	39344	34730	41739	13766	17794	23858	22140	19819	24061	6604.7	3400.1	3101.9	38428	42949	42799	9175.9	12344	7816.2	55400	35239	34731	16443	23488	21883	31679	22775	30149	25008	19576	16217	48891	48764	69606	18321	25928	21242	15988	19260	27074	4452.8
pme0066	116.1	74	117.054	C3H7N3O2	[M-H]-	Guanidinoacetate	Alkaloids	Alkaloids	352-97-6	10575	16702	12515	18435	23760	18599	8568.5	3705.5	3690.1	5000.8	2048.8	4673.1	32077	43931	23769	5085.7	6001.8	5389.8	21826	15885	24273	9554.6	11297	8011.1	26410	27448	15682	25268	19137	20896	39460	14433	19155	15917	18238	10983	19207	17233	13177	4132.4
pmb1096	118.07	91	117.058	C8H7N	[M+H]+	Indole	Alkaloids	Plumerane	120-72-9	3441.3	4377.2	761.68	181750	188840	158450	16199	10487	10309	4709.3	3063.6	3741.8	4259.7	16619	5944.6	116460	112470	103860	66620	86111	85925	208200	217370	185080	17767	21438	13863	70722	67337	72071	111910	89020	99818	147880	125160	141780	2152.4	2609.2	2600.2	47031
mws2628	118.09	87.05	117.07	C5H11NO2	[M+H]+	N-Methyl-4-aminobutyric acid	Organic acids	Organic acids	1119-48-8	79005	74584	85429	88020	84286	65385	7804.1	9011.9	6869.3	11967	7486.6	12753	2216.7	5067.7	6228.8	3938.2	1138.3	1119.4	5853.3	5280.1	5825.2	8929.7	7777.2	7052.1	2774.7	3880.5	3891.7	3326.8	3344.2	2791.3	125430	99885	119870	151350	141490	132840	3878.8	2217.4	1663.5	558.72
pme0120	118.09	101	117.079	C5H11NO2	[M+H]+	5-Aminovaleric acid	Organic acids	Organic acids	660-88-8	31773	20640	29158	23266	31483	28018	86606	90900	70472	118470	76788	105920	74082	70993	100200	35466	35424	34516	113440	130720	139150	137630	107170	151980	42162	33286	25202	10920	22570	19348	79350	64486	62201	138860	121160	126010	65130	59646	54609	25281
MWSmce548	118.09	58.07	117.079	C5H11NO2	[M+H]+	Betaine	Alkaloids	Alkaloids	107-43-7	13077000	11276000	13939000	23908000	22617000	17503000	210540	210980	298400	28587000	27431000	28493000	53398000	48875000	49464000	43740000	40777000	51517000	7801700	7397500	7291600	39066000	39416000	38000000	11799000	14489000	15136000	28900000	30995000	32589000	13711000	13021000	15924000	65185000	66041000	64677000	58883000	65400000	66959000	56906000
mws0256	118.09	72.1	117.079	C5H11NO2	[M+H]+	L-Valine	Amino acids and derivatives	Amino acids and derivatives	72-18-4	5585500	5448700	5612400	870260	857180	606750	20477000	20449000	20490000	1909200	2198800	2164400	9922000	9552500	10096000	6788000	6317200	6231600	88773000	84795000	86270000	4053900	3868400	3983900	10796000	12282000	11715000	5262400	5383700	5496900	55218000	49382000	50748000	1713900	1762400	1676100	2902100	3173000	3440900	1109800
pme2923	117	75	118.027	C4H6O4	[M-H]-	Acetoxyacetic acid	Organic acids	Organic acids	13831-30-6	112920	127470	125250	47749	31935	35671	316470	1049	300870	53873	58837	64223	244490	214080	170100	37999	2728.9	57020	316050	218360	357630	21368	18193	42076	214540	275640	232870	32686	31112	60855	288340	285150	289170	53674	39007	58770	138180	136270	148400	27241
mws0192	117.02	73	118.027	C4H6O4	[M-H]-	Succinic acid*	Organic acids	Organic acids	110-15-6	32113000	35034000	33626000	1549200	1323100	1311000	82893000	72772000	84459000	3989100	3660400	3939900	38707000	37413000	35301000	2249000	1489200	2809400	177530000	141820000	149400000	7780100	8663000	12935000	60254000	67412000	64535000	3644200	4564800	3969200	78082000	79175000	79722000	2372500	2200100	2056900	35722000	36392000	36107000	3087800
mws0470	117.02	73	118.027	C4H6O4	[M-H]-	Methylmalonic acid*	Organic acids	Organic acids	516-05-2	35960000	37859000	37217000	1895200	1595500	1645200	86353000	77018000	88502000	4418300	4365700	4736700	42314000	40296000	37986000	2551500	1831100	3117500	182200000	153250000	154490000	8336800	8965400	13481000	66511000	72555000	66516000	4366000	5010800	4752300	80505000	81205000	83089000	2568000	2289900	2287000	37341000	39482000	41056000	3689500
pme1730	117	59	118.027	C4H6O4	[M-H]-	D-Erythronolactone	Organic acids	Organic acids	15667-21-7	146340	141640	167930	155960	170370	213800	88805	92502	90355	154330	142100	154850	16490	33194	14282	236690	229550	258410	65640	62666	69460	121010	122300	144560	37864	25006	27034	181690	174590	170370	3667.9	3744.2	2537.7	49058	52793	63026	35515	53313	67437	305590
mws0640	117.06	71	118.063	C5H10O3	[M-H]-	2-Hydroxy-2-methylbutyric acid	Organic acids	Organic acids	3739-30-8	207.35	1036.7	1453.8	2058.8	1646.8	2064.2	826.28	2299.1	2894.5	4934.6	6636.7	3324.9	3920.3	2680.9	3742.8	421.13	1044.8	1027.1	21316	21215	23160	26211	27698	31789	4953.4	3490.2	622.04	2916.7	2462.6	1654.9	3532.2	2696.9	4356.5	4153	7266.9	2681.9	4110.1	1134.8	2876	209.9
mws0147	117.06	59	118.063	C5H10O3	[M-H]-	β-Hydroxyisovaleric acid	Organic acids	Organic acids	625-08-1	147090	136320	160150	5505800	5197500	5173400	235370	215940	242030	35557000	34451000	34767000	569170	489200	507530	3592700	2320500	3501900	3627500	3526800	3401900	13778000	13695000	14678000	393260	412960	371850	32138000	33567000	34096000	179560	170640	210560	4779800	4925400	4334400	351410	323550	339990	2212500
pme3096	118	74	119.022	C3H5NO4	[M-H]-	Aminomalonic acid	Organic acids	Organic acids	1068-84-4	1101300	1104200	1097400	66231	45855	55401	3005300	2606400	3056100	147370	137580	152990	1251600	1249400	1151500	81581	60091	94373	8038400	6166100	6679700	303230	311990	434020	2194400	2255000	2141300	138100	176730	139350	2429900	2559700	2640700	86957	74992	82971	1128100	1080200	1184700	116300
mws0671	120.07	74.1	119.058	C4H9NO3	[M+H]+	L-Homoserine*	Amino acids and derivatives	Amino acids and derivatives	672-15-1	194280	291190	278790	84472	81724	70197	796460	753620	766030	153160	187490	191130	667040	589530	567460	101930	142320	86821	1518000	1443300	1391000	246750	252200	219690	354180	324030	310470	161120	163100	158110	1115500	1056400	1019900	174570	163620	166850	183780	178740	144420	91880
mws0230	120.07	74	119.058	C4H9NO3	[M+H]+	L-Threonine*	Amino acids and derivatives	Amino acids and derivatives	72-19-5	256180	242920	259990	71268	68722	60384	752410	717480	712780	132740	175610	176210	633470	584770	565790	118030	111210	82616	1787900	1574400	1516400	216750	234000	191040	401900	285820	333580	166090	165060	139390	1219800	1099600	1055400	170860	176910	181460	132960	187380	187470	63014
pmp001287	120.08	103.05	119.073	C8H9N	[M+H]+	N-Benzylmethylene isomethylamine	Alkaloids	Alkaloids	-	307970	294210	293870	23371000	24787000	23256000	1286100	1372600	1341300	5315500	5040100	5516800	779330	735240	823470	17043000	15548000	15461000	11689000	11250000	11000000	29855000	30479000	31772000	6438600	6591100	6571700	18140000	18802000	19043000	5787100	5515400	5683900	16259000	16398000	15178000	188050	176700	195480	9810400
pma0134	121.04	93.06	120.042	C4H8O4	[M+H]+	D-Threose	Others	Saccharides and Alcohols	95-43-2	64261	67631	47766	60727	65968	77814	23925	9805.7	31291	18218	20080	13959	43893	44456	47543	47542	37967	43244	23021	26092	29541	32988	30657	39141	18417	16063	12623	13813	16080	17317	3158.1	15833	9890.8	20625	26334	9482.1	7939.9	11351	15546	15174
MWS4305	119.04	59.01	120.042	C4H8O4	[M-H]-	Erythrose	Others	Saccharides and Alcohols	583-50-6	2542300	2397400	1312500	2430400	903310	1293500	1807200	2627700	2307900	1112900	1417200	2934100	1938300	2309200	2354100	1552900	1598200	2164600	1257900	1154000	1706500	1477700	1421200	1476000	871990	1625000	2327800	2359200	2533300	2483700	2306900	1042000	1959100	2113700	1452300	663210	1393500	1732800	1237100	1544100
Lmbn002644	119.05	93.03	120.058	C8H8O	[M-H]-	4-Methylbenzaldehyde	Others	Others	104-87-0	27084	23934	18452	54461	69310	61195	685.5	2719	676.5	4759.2	4101.8	2743	91228	90176	97710	93308	47828	78105	94742	88068	113410	564620	463470	507000	19950	22457	13572	34862	27797	36402	21516	12962	15685	58580	70456	67491	54203	30089	36567	34838
pme0195	120.02	62	121.02	C3H7NO2S	[M-H]-	L-Cysteine	Amino acids and derivatives	Amino acids and derivatives	52-90-4	1421200	1369900	1330300	3334000	3478600	3486800	443340	256410	441010	1814800	1738600	1754700	3324.2	1707.8	9904.8	2035800	672920	1022100	1862300	1834200	1646400	3105200	2169600	2432400	16272	6260.2	3452.8	1295800	1315700	1512900	543	697.75	534.25	167770	170020	102860	10053	5589	1977.5	2636100
pmb0069	122	105	121.053	C7H7NO	[M+H]+	Benzamide	Phenolic acids	Phenolic acids	55-21-0	691060	706360	662400	2439300	2121200	1982500	3117400	3226700	3059300	2756400	2627200	2722400	737740	748950	810880	970730	1026800	1077200	12221000	11313000	10816000	5992600	6318500	6355100	10531000	10289000	9998400	9129600	9499000	9035700	5565700	5521000	5876600	5676300	5748500	5378900	442430	400080	438970	464380
Lmbn001930	121.03	77.04	122.037	C7H6O2	[M-H]-	2-Hydroxybenzaldehyde (Salicylaldehyde)	Phenolic acids	Phenolic acids	90-02-8	1763.2	1534.5	3604.5	9403.5	1267	15356	12715	10261	14297	22972	18423	12221	68178	59446	100660	108650	53027	99623	8402.8	24491	18338	19915	27431	14776	16044	18448	5093	31265	38179	17267	8610	1051.5	16041	21682	9707.8	15832	24182	38356	56188	45127
mws0628	121.03	92	122.037	C7H6O2	[M-H]-	4-Hydroxybenzaldehyde	Phenolic acids	Phenolic acids	123-08-0	6053200	6370500	6227600	731360	711200	760500	7290400	4640800	5391500	810310	957250	1086300	68707000	68474000	69206000	3529000	2491400	5239200	19120000	18939000	17799000	2653300	2769600	2987300	7350600	7538200	7770400	642320	582850	897810	4008200	4237600	4421700	743000	701040	572530	35208000	35789000	34255000	1377500
pme0241	123.04	79	122.037	C7H6O2	[M+H]+	Benzoic acid	Phenolic acids	Phenolic acids	65-85-0	25736	57952	48238	140350	168770	170830	48764	47019	57200	109980	112750	121580	82972	57375	54752	115570	126240	66240	421170	452830	442540	1390800	1490600	1337700	127960	189340	315880	339450	306770	391730	79807	120230	125850	296400	204740	306030	69116	68910	71548	161400
mws0133	123.06	80.05	122.048	C6H6N2O	[M+H]+	Nicotinamide	Others	Vitamin	98-92-0	3115100	3170600	3215300	1100100	1107000	1040100	6882800	7542900	7072300	888710	933510	1010600	2774600	2690000	3125300	1374500	1235700	1488200	21328000	19293000	17544000	979230	752730	912480	5319900	5550100	5264700	1992200	2189900	2261200	3719900	3643200	4085900	1548200	1563100	1497300	1989300	2138900	2004500	700100
pme2134	121	59	122.058	C4H10O4	[M-H]-	D-Threitol	Others	Saccharides and Alcohols	2418-52-2	262380	129390	213430	109900	190930	152580	246560	196050	211560	196310	147070	352620	606310	673190	252360	732840	250550	440730	68334	200410	184100	324670	331620	198790	447440	249860	596130	693360	458980	476280	410880	884720	674240	508460	679940	958840	675160	331830	558570	157990
ML10179289	105.07	77.04	122.073	C8H10O	[M-H2O+H]+	2-Phenylethanol	Phenolic acids	Phenolic acids	60-12-8	4990.3	3458.4	8626.7	7265.3	1894.5	6569.4	5006	12707	3728.1	4853.6	5226	7829	7586.6	11232	3115.5	6236.9	4937.6	19227	6414	5622.7	14301	13293	1763.7	21850	12854	14635	3285.2	9028.4	16356	1889.8	6269.6	5708.4	8338.8	7653	17439	9140.3	7992.9	5017.8	5871.7	9436.4
pme0490	124.04	78	123.032	C6H5NO2	[M+H]+	Nicotinic acid (Vitamin B3)	Others	Vitamin	59-67-6	3859600	3708700	3692400	3630500	3636700	3671700	1400700	1148700	1248500	323500	376730	346510	4108500	4449300	4430300	1678800	1877200	1857200	5249900	5469000	6314800	9658000	10038000	8835700	7863100	7265600	6976900	5189000	5000700	4865300	3579900	3169100	3488500	5236700	5913000	5018800	4185100	3425400	4224200	2141000
pme1216	122.03	78	123.032	C6H5NO2	[M-H]-	2-Picolinic acid	Organic acids	Organic acids	98-98-6	1265000	1359000	1065600	1455000	1345200	1459300	225780	267400	199450	176440	103230	171990	971580	947420	1177600	480380	356860	562800	2121500	1360300	1535000	4767700	4523200	5869300	2242600	2016600	1772100	1832200	2444000	1868400	521770	678890	577730	2236400	1919100	1534700	1007700	1307800	1027800	832890
Lmbp000668	124.04	78.03	123.032	C6H5NO2	[M+H]+	Isonicotinic acid	Others	Vitamin	55-22-1	4291100	4199100	4154100	4085000	3737900	3921400	1391000	1379100	1521300	376430	430790	505950	4406200	4642900	4459400	2165300	2245700	2160800	6285600	6254100	7290800	9769000	10828000	10895000	8229400	7759000	7648600	5106300	5190900	5478300	3778300	3623000	3719400	6453100	6402800	5918300	4219100	4094200	4035400	2409700
MWSmce274	123.05	93.04	124.052	C7H8O2	[M-H]-	Salicyl Alcohol	Others	Others	90-01-7	95943	94719	91402	29888	17578	28590	6837.8	8142	6617.5	11648	8759.2	11725	70113	45706	56168	81100	41251	74580	180650	175100	182820	1171200	1132100	1247600	15608	19940	25386	30762	38806	32578	14721	13525	10089	19168	15722	13265	98481	85676	66557	48286
HJN025	123.04	122.04	124.052	C7H8O2	[M-H]-	4-Hydroxybenzyl Alcohol	Phenolic acids	Phenolic acids	623-05-2	43327	30224	44321	8056.5	18945	9705.2	49290	31366	50922	15145	15179	28759	26021	27410	28658	1489.2	3057.8	8950.5	82126	59531	70073	554.25	466.75	512.75	35569	37921	41318	8128.2	12540	16044	63359	64324	63035	6054.5	4068	8899	4003.5	1555.2	3555.8	1519.5
mws0236	124.01	80	125.015	C2H7NO3S	[M-H]-	2-Aminoethanesulfonic acid	Organic acids	Organic acids	107-35-7	36885	30825	39368	33275	19162	25915	992.98	1009.1	1008.7	1476.6	1512.5	2450.5	77718	73200	87277	60670	79095	34865	5011.6	7896.8	1262.2	7874.6	518.11	2697.4	20852	14655	10884	11125	11342	11226	5752	4122.4	7639.4	7591.6	5155.2	2015.1	39919	48797	50599	28619
pmb0302	126.1	96	125.024	C2H8NO3P	[M+H]+	2-Aminoethylphosphonate	Lipids	Glycerol ester	2041-14-7	48032	58824	46184	64043	64860	63405	119370	120170	97858	127830	107970	123000	376090	426960	465650	433250	380720	430050	478710	511270	361290	489530	480770	476670	119430	117830	107920	110770	107220	132450	51234	52241	57958	55864	55070	60461	148990	194110	200480	183950
MWSslk042	126.05	80.01	125.048	C6H7NO2	[M+H]+	N-Ethylmaleimide (NEM)	Amino acids and derivatives	Amino acids and derivatives	128-53-0	55852	41986	56243	68495	44432	34929	107770	110370	105940	204740	212720	205660	42685	86514	56971	69639	40448	47946	294280	270640	269140	218660	212990	215820	77753	73376	56595	93453	75945	74061	170640	137810	170500	156790	118100	130060	7508.9	12195	25877	14335
mws0572	126.07	109	125.059	C5H7N3O	[M+H]+	5-Methylcytosine	Nucleotides and derivatives	Nucleotides and derivatives	554-01-8	8594.2	3928.6	2419.3	670.6	4857.3	1310	47051	51234	31762	2319	1937.2	4170.9	26266	25070	19326	5337.1	4476.9	3208.7	39531	65095	44057	15709	12349	21214	29994	23951	25784	4919.8	2491	12270	22890	32205	26049	8468.7	6872.8	11198	41066	53491	35943	2661.6
pmp000509	127.04	109.02	126.032	C6H6O3	[M+H]+	Maltol	Others	Others	118-71-8	143560	110230	77551	69209	64343	33611	31300	45815	50068	69101	62174	66039	69993	88925	122230	40422	33832	29358	293410	292340	351770	108530	93751	109190	1692000	1346700	1296800	1099800	950910	969030	891100	980690	1127800	624300	638750	552620	115540	97424	112290	35525
MWSmce536	125.02	79.02	126.032	C6H6O3	[M-H]-	Methyl 2-furoate	Organic acids	Organic acids	611-13-2	35535	30313	35806	21371	14949	22457	115880	73051	140170	8254.2	18684	25445	16189	31446	9893.8	762.08	1098.5	548.92	159710	121040	126520	1265.1	1247.5	10384	104210	117020	121060	17714	6243.9	26813	183370	174490	183470	19052	14757	14489	2511.5	956.57	273.93	6217.1
MWS20172	127.04	53.04	126.032	C6H6O3	[M+H]+	5-Hydroxymethylfurfural	Others	Others	67-47-0	580220	564480	505310	97706	63081	63978	2994800	3122600	3213100	80075	84223	113970	1396500	1313900	1462200	6948.9	55011	59301	1336600	1104100	1100200	35549	18419	47760	2662700	2590800	2556900	29119	16469	71844	908320	907410	1018300	47627	41392	65429	174360	100860	150350	8258
NK10264324	127.04	81.03	126.032	C6H6O3	[M+H]+	1,3,5-Benzenetriol	Phenolic acids	Phenolic acids	108-73-6	682980	647580	653660	84643	70115	90410	3598800	3679000	3819600	99387	85801	123080	1472200	1580600	1625200	41654	73703	83777	1393000	1421400	1283700	16850	57672	46010	3351600	2984600	3155900	58442	61946	133230	1079300	1112700	1306500	66221	47125	38574	130010	162710	207500	9205.2
mws0251	127.05	110	126.043	C5H6N2O2	[M+H]+	Thymine	Nucleotides and derivatives	Nucleotides and derivatives	65-71-4	183810	182850	162230	6517400	6731800	5798600	85231	96503	108200	9061500	8733000	9120200	228300	219820	201700	7235100	6056400	6410600	2060500	2025200	1798700	11044000	9694900	11837000	97782	115540	106330	9808400	10910000	9703300	38958	39911	57130	8422900	7947900	7345800	502310	519290	539670	6447400
MWSmce118	127.05	81.04	126.043	C5H6N2O2	[M+H]+	Imidazole-4-Acetic Acid	Organic acids	Organic acids	645-65-8	139650	135180	144930	176250	147790	111650	564010	447020	377450	266210	234590	328340	809400	790700	780000	462730	522370	757190	364930	410590	353190	295750	289030	238190	377340	364340	472700	292440	326860	329020	330110	227860	346200	535310	465420	515390	468960	241540	444560	285360
MWSmce706	129.07	56.05	128.059	C5H8N2O2	[M+H]+	Cyclo(Ala-Gly)	Amino acids and derivatives	Amino acids and derivatives	4526-77-6	105940	60926	20141	70142	45667	64732	138320	124330	158500	182280	157790	244670	22753	15996	25035	78556	37144	36233	356980	578850	283320	419240	198670	360410	77629	53542	59017	117090	121050	71218	129990	112080	207020	195240	145910	125840	44741	19812	17132	8449
MWS0813	128.04	82.03	129.043	C5H7NO3	[M-H]-	5-Oxoproline	Amino acids and derivatives	Amino acids and derivatives	149-87-1	9232.8	11946	28954	1885.5	681.25	1549	26166	17433	21294	562.25	737	507.5	37348	46137	43448	2312	2710.5	2233	129920	113560	140290	1706.2	2100.8	4553	74104	31432	33526	2674.8	1487	1283	37863	36748	27824	731	636.5	1179	8655.8	12394	13916	1532.5
mws0263	128.04	82.03	129.043	C5H7NO3	[M-H]-	5-Oxo-L-Proline	Amino acids and derivatives	Amino acids and derivatives	98-79-3	42308	15656	29024	553.5	645.25	592.25	41290	46514	36244	1617.8	518.25	745.5	49836	52665	103810	5295.2	1619.8	2033.2	368580	321720	399060	1283	1083.5	1516	107190	58572	98023	677.75	736.25	1472.5	67692	67046	60008	1365.5	617.25	681.25	34073	34537	35298	543
MWS0811	130.09	84.08	129.079	C6H11NO2	[M+H]+	L-Pipecolic Acid	Organic acids	Organic acids	3105-95-1	8384000	8198100	8238300	831710	624440	702920	8864800	8468600	9431600	662720	628540	596900	6085500	6346100	5888300	1254500	1422000	1338200	29112000	28045000	27135000	24304000	23629000	21655000	16514000	13789000	15806000	9316200	10994000	10660000	6949100	6292400	6926000	834360	993180	784300	3852700	3399100	3420900	372430
ML10181668	130.09	84.08	129.079	C6H11NO2	[M+H]+	Cycloleucine	Amino acids and derivatives	Amino acids and derivatives	52-52-8	12419000	11991000	12729000	3497700	3497300	3340300	18649000	19153000	20956000	3268400	3393600	3490200	13973000	14628000	14286000	3937300	3719600	3870900	66143000	65814000	62400000	49387000	53219000	45101000	35407000	36039000	35193000	27623000	27703000	29156000	14461000	12315000	12756000	4801800	5058000	4665200	6497000	6462200	6738800	937980
Zmdp000376	130.09	84.08	129.09	C5H11N3O	[M+H]+	4-Guanidinobutanal	Others	Others	-	13233000	12835000	12582000	3103900	3610100	3415800	20100000	20004000	21273000	3629300	3503600	3547700	14952000	15474000	14677000	4473200	3679200	4257800	71745000	73582000	79356000	47023000	61240000	46241000	37006000	39230000	39312000	31857000	30433000	31009000	15576000	12235000	11302000	5200200	5000000	4695600	6596900	6597900	6763300	1137800
mws0425	129.02	85	130.027	C5H6O4	[M-H]-	Citraconic acid	Organic acids	Organic acids	498-23-7	424410	380500	396710	434340	404640	395360	1832800	1622700	1955500	1612300	1562100	1644200	4271200	4145700	3880100	3040200	2195200	3066900	1464500	1380500	1430900	1520900	1453200	1499700	850020	942490	911440	631580	657360	727030	1187100	1131300	1180400	667500	808870	667180	1644900	1673200	1637300	1806800
Zmgn000217	129.02	85.03	130.027	C5H6O4	[M-H]-	Methylenesuccinic acid	Organic acids	Organic acids	97-65-4	55149	58397	44377	41523	37346	42449	28084	19161	23898	41657	26213	50730	828360	766880	640480	73925	78095	111340	79538	36477	92454	11854	23023	16599	177150	168360	174880	184720	137850	128460	151450	141850	126820	80912	57574	70454	127080	108920	152500	33302
Lmbn001718	129.06	57.03	130.063	C6H10O3	[M-H]-	3-Methyl-2-oxopentanoic acid	Organic acids	Organic acids	24809-08-3	6538.5	6985	4797.8	13024	8338.8	8656.5	44486	45272	47756	39116	35680	29025	85172	84021	106250	55686	55372	59968	180780	176760	142770	191480	183540	211910	51755	43358	64231	30354	32822	30438	19824	18283	28480	15856	31206	17126	41122	42538	33184	28228
pmb0501	131.13	114.1	130.122	C5H14N4	[M+H]+	Agmatine	Alkaloids	Alkaloids	306-60-5	57204	81697	63532	121920	116880	184990	11114	11597	7277.9	39952	40726	38599	20140	15972	15081	52579	65833	35099	114020	107560	153390	544190	619000	585870	10125	12799	13484	77909	81173	87844	15083	3824.8	20110	117790	122310	113070	28080	31722	15692	50624
MWS2413	130.05	58.03	131.058	C5H9NO3	[M-H]-	N-acetyl-beta-alanine	Amino acids and derivatives	Amino acids and derivatives	3025-95-4	24365	36044	23145	45457	37145	36502	19797	21083	15506	20493	23630	22784	44978	49584	50682	83257	79259	65987	156090	143510	150930	191810	180730	203540	41146	41270	39932	44525	51615	55074	397010	387240	390870	417380	355820	339970	50685	60551	48135	78088
pmf0470	132.07	73	131.058	C5H9NO3	[M+H]+	cis-4-Hydroxy-D-proline	Amino acids and derivatives	Amino acids and derivatives	2584-71-6	49594	45764	50202	108380	87295	119930	24078	15482	24432	322470	316400	320130	52268	72170	35115	177740	101950	127260	87375	38306	95463	478260	400270	683220	25736	10509	16509	199740	200850	187570	36512	29374	44113	71837	118170	120640	96403	53989	38773	110150
mws0712	130.05	86	131.058	C5H9NO3	[M-H]-	N-Propionylglycine	Amino acids and derivatives	Amino acids and derivatives	21709-90-0	115580	100380	99272	137140	119350	113690	660430	617910	645580	864180	746100	791400	62771	133070	13707	24035	14854	21955	284060	304240	242690	427080	418400	784590	18220	21255	10371	70913	84849	76585	121260	82418	103090	136860	155360	168520	53096	43917	60072	56052
mws0216	132.07	86	131.058	C5H9NO3	[M+H]+	Trans-4-Hydroxy-L-proline	Amino acids and derivatives	Amino acids and derivatives	51-35-4	1345600	1602200	1662200	693330	949360	733780	6199500	6855800	4998300	1150700	1303200	1324700	3670200	2947700	3801700	2137100	1512500	1996300	33087000	32485000	25755000	2096200	1875000	2190600	1630500	2312400	2226300	2820000	2758900	2107200	8438600	9312400	9352800	1333200	1109100	1447200	713190	913010	982940	573960
Zmpn000638	130.05	88.04	131.069	C4H9N3O2	[M-H]-	3-Guanidinopropionic acid	Organic acids	Organic acids	353-09-3	225180	249090	248780	88428	80018	97573	219890	263430	218520	74326	70109	83669	161910	165810	208230	44829	40268	52927	622050	510850	513410	137320	133620	129510	252690	255110	230960	139260	166860	164140	267170	282870	286270	141150	129420	133630	55904	64411	60908	38190
mws1587	132.1	86	131.095	C6H13NO2	[M+H]+	L-Norleucine	Amino acids and derivatives	Amino acids and derivatives	327-57-1	893400	954000	1007000	651530	544150	556010	4808800	4424200	3750700	369580	485230	844130	2458100	2525900	2335400	3187400	3132400	3271400	17032000	17147000	17632000	2768600	2822600	2787500	1475200	1721600	1602600	2918900	2992800	3005200	3094700	3074400	2687000	536540	589760	442000	480900	430130	514810	535280
mws0227	132.1	86.2	131.095	C6H13NO2	[M+H]+	L-Leucine*	Amino acids and derivatives	Amino acids and derivatives	61-90-5	683230	496610	526300	125720	75303	115530	3782400	3176700	4372300	125780	145320	161780	1676900	2075200	1483400	301210	358190	326000	11627000	13355000	15847000	378510	459950	392600	1093500	848210	727160	454440	457180	632490	6542000	5056500	5064400	61958	86668	67715	442320	333650	417710	96441
mws0258	132.1	86	131.095	C6H13NO2	[M+H]+	L-Isoleucine*	Amino acids and derivatives	Amino acids and derivatives	73-32-5	1002900	995470	1099400	675320	593570	621250	5102200	4431600	4593700	420600	525940	533090	2636400	2988400	2506000	3385600	3623000	3473600	18555000	19213000	21409000	3028000	3143200	3088400	1751000	1684600	1651400	3024300	3042900	3520700	3682400	3250900	3154900	550330	618820	423130	541930	432860	540250	665350
pmp001198	132.1	57.1	131.095	C6H13NO2	[M+H]+	6-Deoxyfagomine	Alkaloids	Piperidine alkaloids	197449-09-5	333260	280760	245710	92017	97671	91399	1522500	1455600	1790600	124850	176130	129640	729310	888030	633360	206820	229670	183220	6696400	6256500	9047500	234630	203450	173370	489130	309380	336890	241380	262320	293470	2277000	1891200	1804100	86554	93343	102750	269610	198840	233630	124430
pme0274	132.1	69	131.095	C6H13NO2	[M+H]+	6-Aminocaproic acid	Organic acids	Organic acids	60-32-2	160470	132800	172260	2008.6	36529	7857.4	980240	1062900	1144600	11419	25657	14896	415160	461300	520050	78930	147690	77769	5164200	5088400	4655200	150440	14642	124480	239410	115960	257370	138530	144840	121100	2142300	1524800	1454600	76081	60630	56100	39881	107010	115770	12208
Lmbn001288	131.03	87.04	132.042	C5H8O4	[M-H]-	2-Hydroxy-2-methyl-3-oxobutanoic acid	Organic acids	Organic acids	71698-08-3	59984	48245	47883	86446	68372	83052	60461	52046	56233	153940	164780	169370	265280	270620	240500	397710	200720	331730	178940	175720	156560	344590	345660	358550	438600	457920	450070	569860	589150	567640	101540	105670	113980	297520	287140	287840	351200	366200	375280	468090
Lmmn000806	131.03	87.05	132.042	C5H8O4	[M-H]-	Dimethylmalonic acid*	Organic acids	Organic acids	595-46-0	59797	58873	51923	93481	78580	80507	67085	53228	68914	162020	166150	174290	270410	271740	256940	412500	208180	382410	190040	167190	187550	350610	379790	400340	485610	474300	478400	552130	529080	616570	106850	109130	109970	312260	329880	294970	360770	380580	393790	488880
pme3034	131.03	69.03	132.042	C5H8O4	[M-H]-	Ethylmalonic acid	Organic acids	Organic acids	601-75-2	35328	36075	35821	74688	73942	64017	44206	33446	44555	81046	85186	83474	52044	59029	47994	140590	105370	124550	351080	384480	353530	415750	348720	405140	52600	43467	46373	115450	92977	104480	49306	47057	39636	93469	83638	78067	35245	30361	40495	114830
pme0243	131.03	87.05	132.042	C5H8O4	[M-H]-	Glutaric acid	Organic acids	Organic acids	110-94-1	960090	929700	968730	1909600	2001500	1885900	1033500	807950	1045100	2038800	2396000	1985200	1460900	1495300	1624800	4259200	2437100	3810300	9980700	10229000	9836500	11461000	10636000	10825000	1341000	1357400	1347300	2912900	3687300	3011500	1325000	1163300	1248900	2106200	2506500	2158000	1058200	1023900	1058600	2907300
mws0473	131.03	87.05	132.042	C5H8O4	[M-H]-	2-Methylsuccinic acid*	Organic acids	Organic acids	498-21-5	647720	686620	621460	834970	843820	847150	761480	604720	802270	1702700	1819100	1845000	3110400	3171100	3133400	4190300	2252500	3964300	1995400	1890300	1823500	3501600	3647700	3729500	5232200	5043700	4952300	6017900	5919700	5815400	1183700	1190400	1122700	3065700	3171100	2914300	4307900	4043700	4215200	5213000
mws0001	133.06	74	132.054	C4H8N2O3	[M+H]+	L-Asparagine	Amino acids and derivatives	Amino acids and derivatives	70-47-3	655020	887570	799240	9641	5273.4	15304	2708400	2613300	2435000	21175	8392.2	28451	617590	564070	592030	7418.5	10266	12116	563160	506120	472510	61953	51514	46142	4368300	5357100	5721400	8886	25411	26280	46448000	46232000	44925000	155340	149400	164630	116870	92621	119290	5337.6
Lmrn002746	131.07	85.07	132.079	C6H12O3	[M-H]-	2-Hydroxy-4-methylpentanoic acid	Organic acids	Organic acids	498-36-2	14410	9731.2	13291	1692.8	1150	1730.8	9864.2	16504	15744	4545.5	2202.8	1216.5	76464	94232	94496	571.5	1726.8	2834.5	18696	26908	15831	10262	5418.5	12170	34420	32278	31148	2965.8	1725	1703.5	5723	1441.8	13650	236.49	1714.5	4797.5	74400	61039	75960	3492.5
mws0341	131.07	85	132.079	C6H12O3	[M-H]-	2-Hydroxyisocaproic acid	Organic acids	Organic acids	20312-37-2	638470	725020	578630	120360	117980	137440	3723600	3072100	3743800	423820	432850	452310	991940	1005000	1022400	112780	48756	88515	6540000	6377000	6593400	4760600	4373300	4121400	1904500	1757500	1858400	329290	325150	346710	820480	829660	933010	392310	411800	355860	678890	780620	786660	67860
mws0972	131.07	85	132.079	C6H12O3	[M-H]-	6-Hydroxyhexanoic acid	Organic acids	Organic acids	1191-25-9	174680	187930	174680	127270	32370	22550	91209	51254	58810	425760	369040	457140	563480	530230	550190	323410	223850	343960	85661	85113	103680	469290	423000	483660	162000	186210	150290	374810	394710	378570	74987	95759	105060	488170	433610	439920	379310	335430	393200	223250
pme2527	133	116	132.09	C5H12N2O2	[M+H]+	L-Ornithine	Amino acids and derivatives	Amino acids and derivatives	70-26-8	8504.7	8642.1	6151	6297.5	721.29	2832.5	2684	1518.2	6236.1	3255.6	3152	8838.5	12192	24061	17377	3026	4107.6	4353.9	168000	118090	153580	13362	15129	9933.4	4415.1	4697.4	50108	2483.3	7231.6	5223.7	13413	8617.3	11180	1533	6122	9069.9	3501.1	1063.7	1312.1	2280.9
MWS1882	132.03	88.04	133.038	C4H7NO4	[M-H]-	Iminodiacetic acid	Organic acids	Organic acids	142-73-4	74592	64666	74050	2906.2	4336.6	4372.9	87759	81117	92520	3373.9	3404.5	2892.8	47218	40570	43061	6959.8	974.6	1957.3	96434	91432	58719	4338.8	3387.1	508.86	49111	56380	58030	1462.3	961.4	1915.5	2186600	1998600	2400400	6293.1	8070.4	13148	16616	7454.9	17634	480.92
MWSmce609	134.04	74.02	133.038	C4H7NO4	[M+H]+	L-Aspartic acid	Amino acids and derivatives	Amino acids and derivatives	56-84-8	390430	453740	410210	71997	45799	71894	541710	539760	465820	52114	83179	75897	533250	377850	475870	60287	65883	52686	397440	317930	264900	50204	65349	61131	636320	755690	749010	79058	74443	83841	6906400	8619400	9329000	102100	174070	134400	178570	158680	137400	39795
Lmbn000198	133.01	71.01	134.022	C4H6O5	[M-H]-	3-Dehydro-L-Threonic Acid*	Others	Saccharides and Alcohols	-	13512000	14383000	13024000	231790	254350	231330	25327000	19563000	21540000	175390	179280	217990	6198000	6094300	5770700	373320	119250	509300	13522000	11505000	13550000	130300	165230	235880	23129000	23463000	22698000	338280	338540	298400	36177000	38734000	37849000	308050	298940	356250	7784800	7878100	8472200	236370
mws0275	133.01	71.01	134.022	C4H6O5	[M-H]-	L-Malic acid*	Organic acids	Organic acids	97-67-6	42296000	41745000	38587000	540740	591800	646600	58520000	31067000	34206000	387890	499810	574230	17804000	19346000	18917000	1318900	336230	1583600	26603000	30514000	31919000	302890	269070	280250	66058000	62401000	62296000	1289600	1281000	1246200	98317000	94173000	96355000	968510	549150	1164600	24941000	25446000	24656000	813250
mws5028	136.04	80.06	135.032	C7H5NO2	[M+H]+	2-Benzoxazolinone	Others	Others	59-49-4	3466.8	5569.8	2088	13444	13450	16910	5449.5	4788	3368	47986	36681	44760	1983.8	6840	10537	20122	18191	11587	141620	139720	99882	120450	93382	135830	4081.5	16422	9637.2	101970	97128	99121	6721.2	4086.8	1342.5	18703	32237	22924	2051.2	4104	3373.8	10351
Zmdp000972	136.04	91.05	135.035	C4H9NO2S	[M+H]+	S-Methyl-L-cysteine	Amino acids and derivatives	Amino acids and derivatives	1187-84-4	103260	97673	110190	3385700	2897500	3224500	210550	198740	196170	102920	115240	115650	431620	341100	399010	1245000	1398300	1331500	908070	1011500	1144100	3448400	3715800	3426400	366960	342670	308890	2212000	2036900	2320200	204380	182130	154480	1909800	1877400	1864800	47650	50538	42904	428820
pmb0374	136.06	118.9	135.054	C5H5N5	[M+H]+	2-Aminopurine	Nucleotides and derivatives	Nucleotides and derivatives	452-06-2	408470	408970	331210	10561	6809.1	4902.5	671880	640920	631150	5451.6	1763.6	5574.1	225010	234620	200510	2433.2	4709.2	4744.9	1197800	1007600	1124500	32148	28874	36591	219890	233640	212450	867.08	2114.6	2544.9	186250	173490	180080	2478.5	688.13	1067.5	155300	189640	136690	9777.5
pme0040	136.06	119	135.054	C5H5N5	[M+H]+	Adenine	Nucleotides and derivatives	Nucleotides and derivatives	73-24-5	13460000	13093000	12824000	1360200	1090800	1265900	30118000	29673000	30154000	1067500	1280700	1090700	13313000	13939000	11497000	859230	907050	1109200	77206000	75169000	80057000	1732600	2144000	2204000	26119000	28822000	27535000	1436100	1211200	1529000	16515000	16542000	16271000	1099300	846180	1044300	8123200	8002500	8112100	553460
MWSmce556	136.08	91.06	135.068	C8H9NO	[M+H]+	2'-Aminoacetophenone	Others	Others	551-93-9	15109	10486	22269	19460	19900	7506.7	2357	5019.6	5237	7997.9	21094	9809.2	80452	86117	88097	44143	36305	32433	53037	37067	55644	64802	67395	67789	13702	7285.1	9995	26819	22845	27835	30650	23871	28538	35514	20810	24842	64379	55753	67944	26891
Lmgp000659	136.08	91.05	135.068	C8H9NO	[M+H]+	2-Phenylacetamide*	Alkaloids	Alkaloids	103-81-1	100910	100970	109980	3888800	3411400	3668100	245910	224450	249550	117230	142320	155730	462430	425950	446490	1498100	1505400	1427100	1020500	1036300	1232000	3665000	4242100	3578400	402630	361810	383910	2318900	2313200	2496100	198640	174470	158660	2113500	2208400	1931500	57360	67675	43314	518820
HJKP000649	136.07	91.05	135.068	C8H9NO	[M+H]+	N-benzylformamide*	Alkaloids	Alkaloids	6343-54-0	115100	87994	100450	3855900	3315200	3644900	241220	235900	260830	131140	101100	111670	446420	442730	439350	1535800	1557900	1454200	1053300	1066400	1209600	3625800	4030400	3754200	380940	356830	351180	2232700	2338600	2569300	188470	184880	191530	2016000	2207200	1909600	65565	60603	43952	507430
mws0889	135.03	75.01	136.037	C4H8O5	[M-H]-	D-Threonic Acid	Others	Saccharides and Alcohols	3909-12-4	277120	342290	321790	440600	365780	431120	124130	67612	177600	239550	346020	230110	739970	734180	635010	564950	756820	579580	180260	139870	113760	135350	167760	175570	143720	102200	204400	237360	175140	212890	635600	777990	754350	560660	583380	640410	454150	465360	460660	311760
pme0033	137.05	119	136.039	C5H4N4O	[M+H]+	Hypoxanthine	Nucleotides and derivatives	Nucleotides and derivatives	68-94-0	175850	230350	144430	9049900	7436900	8284100	138650	111630	123250	8022700	8286800	7442500	811760	771520	733110	10644000	10769000	10534000	1755700	1671700	1664400	13630000	15490000	12855000	450790	460680	393450	8436500	8610300	9076900	207660	178520	225530	14710000	15375000	14648000	1036500	866340	1387500	8223500
MWSmce466	135.05	92.03	136.052	C8H8O2	[M-H]-	4'-Hydroxyacetophenone	Phenolic acids	Phenolic acids	99-93-4	937600	999390	996280	357300	313290	351120	387870	267800	369050	111720	141520	146580	5328200	5513000	5389200	1545900	1405900	1752700	1501300	1399500	1206800	1837600	2165100	2196400	265410	300020	269850	227210	204150	221530	286170	330170	344510	205590	230270	210250	1859100	1748500	1814900	416190
mws1336	138.06	120	137.048	C7H7NO2	[M+H]+	4-Aminobenzoic acid	Phenolic acids	Phenolic acids	150-13-0	36071	38655	38666	5615.1	2611.8	11014	24708	29135	21792	72452	63696	76160	185930	203030	203610	3174.4	2944.2	10360	7278.1	3393.7	12763	4130.5	7401.4	5064.2	18411	31149	24877	8123.4	10784	4218	23907	41739	32517	6196.7	3678.3	19718	63060	56799	67543	6890.8
mws1078	138.06	92.1	137.048	C7H7NO2	[M+H]+	Anthranilic Acid	Phenolic acids	Phenolic acids	118-92-3	249250	327360	255160	43207	42891	34478	50497	28485	28898	73618	72092	64172	1040000	1021700	1005000	374130	387450	415280	163200	149100	191240	92312	122950	90507	3723500	4223400	3611100	766050	786800	690230	114030	137880	126340	107540	84986	94104	509000	500030	602500	144520
pme1002	138.09	103	137.084	C8H11NO	[M+H]+	L-Tyramine	Amino acids and derivatives	Amino acids and derivatives	51-67-2	2196100	1867500	1953200	2318500	2105100	2199400	321290	339510	342710	339080	293360	305500	1651500	1892000	1571100	1668600	1745100	1649800	675810	625810	689140	541280	659790	613970	342020	302630	355450	409850	440040	492260	85530	68093	72615	142040	137520	142050	195160	186010	204040	188430
MWSmce580	137.02	108.02	138.032	C7H6O3	[M-H]-	2,5-Dihydroxybenzaldehyde	Phenolic acids	Phenolic acids	1194-98-5	97850	158970	95176	64368	37217	68507	104370	74191	136220	52354	53731	66551	124370	151950	137250	12536	16068	33796	31828	33794	25947	1481.5	4805	3787.5	119010	151810	121340	39916	24208	40166	84052	61910	28189	22688	19958	30370	29656	53389	19175	3712.8
mws0749	137.02	93	138.032	C7H6O3	[M-H]-	4-Hydroxybenzoic acid	Phenolic acids	Phenolic acids	99-96-7	9555700	10228000	9735600	2354900	2299900	2037700	4744900	4015400	4779000	7043800	7065200	7028100	18786000	17859000	17414000	2617700	1598000	2767700	23446000	22358000	23610000	40405000	39313000	41265000	8022000	8671500	8647300	1423300	1489600	1670600	4378700	4135500	4369300	16377000	17577000	15230000	11394000	11481000	11232000	1041500
Lmgn001670	137.03	108.02	138.032	C7H6O3	[M-H]-	Salicylic acid	Phenolic acids	Phenolic acids	69-72-7	1751500	1802300	1753000	453320	333920	340620	3220900	2760000	3264700	297560	302500	397490	1211700	1309000	1084500	74369	58420	154980	477020	443660	414990	1299	4058.8	33618	5510700	6337200	5974200	687890	679520	773580	869140	888570	854360	217880	164380	210160	713680	822560	713970	63659
MWSmce581	137.03	91.02	138.032	C7H6O3	[M-H]-	2,4-Dihydroxybenzaldehyde	Others	Others	95-01-2	16370	23299	29558	10844	8791.5	13903	36562	21976	41528	15362	9493.8	11220	64014	63695	43728	11499	12936	21362	19500	15945	15749	639	4392.8	3160.8	171490	146180	188690	29958	20994	28683	234970	240100	236920	64804	54874	49975	43167	48264	40772	6995.8
Hmgn001653	137.02	93.04	138.032	C7H6O3	[M-H]-	Protocatechualdehyde	Phenolic acids	Phenolic acids	139-85-5	9136200	8863800	9055700	2310600	1997800	2143200	4594500	3502100	4386100	6332200	6163500	6304300	16190000	16426000	16088000	2490300	1439900	2100000	20743000	20379000	20479000	37469000	35801000	36882000	7389600	8186800	7540400	713710	729980	783210	4120500	4253900	4083100	15440000	15394000	13670000	9805000	9701900	10183000	992580
MWS2069	139.08	77.04	138.068	C8H10O2	[M+H]+	2-Methoxy-4-methylphenol	Phenolic acids	Phenolic acids	93-51-6	113520	69010	89886	80657	82869	59465	69956	76425	56914	57245	68826	65163	68846	82948	81858	90215	96056	81241	43348	43981	51597	49262	44684	57700	69890	65986	56702	84924	74631	89704	71449	53283	70535	87472	102320	81855	69643	76399	82255	69296
mws2368	137.06	119.05	138.068	C8H10O2	[M-H]-	Tyrosol	Phenolic acids	Phenolic acids	501-94-0	205610	215290	218300	56212	61965	59058	347210	284210	349340	49608	66440	60199	630840	685440	604080	603420	360320	567380	101200	95774	90945	92989	91483	83308	666150	702230	672800	91684	108020	101510	98546	101320	73455	42334	27297	50243	168080	179450	183170	79758
MWS1850	139.08	56.96	138.068	C8H10O2	[M+H]+	2-Phenoxyethanol	Phenolic acids	Phenolic acids	122-99-6	240720	237290	132000	22004	58119	61170	338310	278500	383040	62023	80622	53179	609680	641510	408050	38439	42814	36310	144920	121410	97634	15809	98658	91744	222390	119950	161480	19083	100500	36292	319970	194030	237080	16473	18828	117000	215790	262140	237580	9587.2
MWS2044	139.11	69.03	138.104	C9H14O	[M+H]+	Isophorone	Others	Others	78-59-1	524830	520750	521480	474300	483940	422600	430210	411090	402430	401880	396430	397090	479090	494620	488780	597220	579890	565190	283140	229550	217900	264820	295180	273530	436120	442860	422160	425310	449530	465720	371990	377530	417870	525220	523050	451000	441420	537060	477860	499260
pme2828	140	99	139.027	C6H5NO3	[M+H]+	4-Nitrophenol	Phenolic acids	Phenolic acids	100-02-7	16750000	12678000	19876000	31244000	18018000	25969000	36430000	38239000	36536000	32596000	47731000	39533000	32600000	32214000	39669000	30468000	32346000	30743000	46577000	50899000	45093000	29923000	34079000	35274000	45186000	30745000	32769000	30102000	25277000	35178000	24165000	22032000	22825000	40115000	37629000	34187000	53794000	54190000	47499000	34329000
MWS3017	141.02	69.03	142.027	C6H6O4	[M-H]-	5-Hydroxymethyl-2-furancarboxylic acid	Organic acids	Organic acids	6338-41-6	16428	21669	27214	62678	42775	76570	13489	29376	16032	28425	22782	23667	109170	55968	76879	131430	147710	108860	14742	60011	46700	91645	59680	32782	54489	60960	37785	73322	115580	122050	44478	21554	11774	78463	109160	49324	38068	49580	54588	26475
MWSCX001	143.03	69.03	142.027	C6H6O4	[M+H]+	5-hydroxymaltol	Others	Others	1073-96-7	59365	37142	31697	42612	21691	31410	224580	200920	230830	118360	120830	131170	138220	183060	135950	76436	63721	66304	332430	230360	299660	40228	47937	47969	151650	251840	217580	352780	355980	355880	350320	305880	294550	104620	92821	90577	54911	43936	46957	59539
pme3207	141.02	59	142.027	C6H6O4	[M-H]-	Muconic acid	Organic acids	Organic acids	1119-72-8	8954500	9324300	9049700	10563000	10286000	12571000	18802000	18613000	20284000	35160000	36429000	35374000	1610500	1667100	1711900	19432000	29029000	22115000	859300	720760	667700	1148000	1352700	1308900	265670	180450	236760	2502300	2282400	2210700	60192	90312	169170	12180000	12366000	14456000	3609900	3404500	3816300	21826000
pmb0764	144.05	113.2	143.04	C6H9NOS	[M+H]+	4-Methyl-5-thiazoleethanol	Others	Others	137-00-8	448020	437990	431870	5290.2	4212.4	5498.5	1438200	1385600	1487300	10978	17082	13284	791190	802350	804190	13453	11000	17726	3706700	3308400	2860200	1416000	1423900	1426500	1294700	1347800	1386200	39440	48637	37117	900520	933880	929080	99372	97226	65166	444890	411190	418390	4933.6
MWSmce582	144.07	84.04	143.058	C6H9NO3	[M+H]+	Methyl L-pyroglutamate	Alkaloids	Pyrrole alkaloids	4931-66-2	348990	392650	306200	1655400	1724700	1613900	1483900	1477000	1536500	6479700	6617000	6787900	365760	379200	396540	3849900	3913500	3835400	9472600	8818400	8940000	8817000	8475300	9088700	657950	694940	731530	5728500	5766700	5904400	971620	883650	931300	3997100	4241800	4027900	91300	155040	135980	776440
Lmcp000611	144.08	84.06	143.069	C5H9N3O2	[M+H]+	2-Amino-4,5-dihydro-1H-imidazole-4-acetic acid	Alkaloids	Alkaloids	69098-41-5	13473000	13281000	13962000	12432000	12942000	12145000	1019900	1191700	1104100	1666500	1407800	1662700	53324000	51421000	52221000	52538000	50605000	51758000	1940700	1204300	1247500	2988500	3106700	2027300	21763000	21182000	23090000	23018000	24574000	24586000	13501000	12633000	13767000	13342000	14229000	12920000	19482000	19560000	21701000	19720000
Hmsp000364	144.1	98.09	143.095	C7H13NO2	[M+H]+	L-Cyclopentylglycine	Amino acids and derivatives	Amino acids and derivatives	2521-84-8	483420	561320	598760	541410	586640	591970	202650	191220	226240	196980	262160	218740	2601100	2829500	2652800	2875500	2940900	2558000	191930	203920	197310	241070	199490	204750	1459100	1567800	1552900	1317300	1726600	1710500	728000	615890	654600	805130	635970	779290	1067000	946380	961390	1167900
Rfmb320	144.1	84.08	143.095	C7H13NO2	[M+H]+	1-Methylpiperidine-2-carboxylic acid	Organic acids	Organic acids	7730-87-2	14028000	14422000	13764000	13620000	13773000	13741000	1396000	1645600	1172400	2233800	2143200	2268300	56092000	54998000	52380000	56616000	52824000	51542000	1822100	2036900	2122700	3463700	3154300	3001300	21705000	21587000	23048000	24599000	25453000	24223000	12545000	11523000	13655000	13207000	14697000	12726000	19345000	19756000	20912000	18594000
MWS2066	143.05	115.06	144.058	C10H8O	[M-H]-	1-Naphthol	Phenolic acids	Phenolic acids	90-15-3	12575	17624	12615	10658	10600	8449.8	10573	6653.2	11689	5669.3	7576.8	7508.4	10724	9137	9744.1	7454	5270.4	8410.1	18655	14656	11482	9328.7	8459.9	10526	13497	15523	14516	9791.5	14056	12589	10103	9900.9	10549	5795.9	9336.3	10097	8133.1	9374.8	7104	6129.3
MWS1875	143.05	115.05	144.058	C10H8O	[M-H]-	2-Naphthol	Phenolic acids	Phenolic acids	135-19-3	24278	18618	17147	9753.5	11943	13729	16026	13065	13792	8634.2	10194	9599.1	13541	13008	14615	6974	5525.5	8534	21834	16604	16844	14117	12733	13463	16659	16553	13903	14557	12813	17041	15780	14183	16014	7159.2	9211.1	9412.1	10207	12244	12847	6138
Lmyn008503	143.11	143.11	144.115	C8H16O2	[M-H]-	Octanoic acid	Lipids	Free fatty acids	124-07-2	4930.6	7549.4	6238.6	1813.4	3079.2	1128.3	4863	3001.8	3925.3	1786.6	3502.4	2615.1	31368	32855	32479	2033.1	1292.5	1939.1	6420.7	7413.9	5109.7	5342.5	4877.8	3287.3	6471.8	5168.8	5818.4	2289.5	2647.6	2183.7	4659.4	4910.8	4399.5	1347.2	2239.5	837.32	18242	20528	24046	1189.2
mws0851	143.11	143.11	144.115	C8H16O2	[M-H]-	Valproic Acid	Organic acids	Organic acids	99-66-1	3079500	2798800	3000500	652400	709370	654620	2106100	1726300	2279200	589950	524090	695550	16683000	16437000	16591000	544490	494710	727170	2923100	3045800	2913500	2241800	1878600	1842500	2963300	2984300	3076400	858710	888080	921960	2074800	2034100	2274300	788340	738020	672240	11067000	11682000	12479000	1227700
mws0103	146.06	91	145.053	C9H7NO	[M+H]+	Indole-3-carboxaldehyde	Alkaloids	Plumerane	487-89-8	905340	942270	967940	229910	185720	211450	1656000	1702600	1665900	147130	144470	151590	2505600	2799500	2634700	98831	67485	103050	7988900	6951800	7405300	788510	753430	980610	1760500	1721600	1581200	107960	112930	149760	3950900	3501600	3721400	213630	187970	229190	982840	920090	876600	64980
Lmqp000427	146.08	82.07	145.074	C6H11NO3	[M+H]+	N-Methyl-Trans-4-Hydroxy-L-Proline	Amino acids and derivatives	Amino acids and derivatives	4252-82-8	41997000	41279000	30601000	23062000	36465000	33280000	143090	138820	197740	192910	144100	89669	123980	118770	95714	29907	61686	47690	117310	57136	157620	58269	33532	58722	21204000	25258000	49518000	17809000	41963000	43141000	41866	29112	52402	60948	46957	19987	18086	33251	24600	30400
pme0295	146.08	86	145.074	C6H11NO3	[M+H]+	4-Acetamidobutyric acid	Organic acids	Organic acids	3025-96-5	3787300	3825800	4198400	13350000	12465000	10653000	5242500	6180000	5603300	11439000	9972900	11625000	5911900	4960000	5903400	8330500	7486900	7030500	11228000	11735000	10729000	27937000	25019000	27872000	997310	933920	1032800	7732600	8845700	8049100	2022400	1639900	2076900	38117000	36265000	33071000	2207900	2376200	2409100	3858900
mws0567	146.09	87	145.085	C5H11N3O2	[M+H]+	4-Guanidinobutyric acid	Organic acids	Organic acids	463-00-3	3725800	3521000	3648100	1983700	1980000	1761600	9187200	9059200	9993800	3888500	3731100	3761200	4345100	3708500	4456600	4313900	3769300	3907400	12265000	11320000	10872000	12497000	12673000	12325000	4068800	3872700	4527100	4122300	4210500	3854800	20324000	21214000	21172000	3608100	3867700	3245100	3683600	4035900	3605200	2855600
pme2380	145.01	101	146.022	C5H6O5	[M-H]-	α-Ketoglutaric acid	Organic acids	Organic acids	328-50-7	133560	140740	127140	75309	70135	77041	80196	121310	86890	92059	94330	130290	291960	265170	317060	207610	233410	198910	49549	19350	23774	17558	2217.5	32838	115740	101150	72887	73902	91283	99668	35014	60566	38884	46586	46844	35899	297630	337370	238560	213800
mws0208	145.05	101	146.058	C6H10O4	[M-H]-	Adipic Acid*	Organic acids	Organic acids	124-04-9	790270	822160	799990	1200400	1213300	1119500	360720	361500	359780	1073700	1086700	1083500	2707700	2724000	2553500	3943500	2588100	3984000	1428000	1338700	1404700	1769500	1854700	1788100	1227800	1248100	1238300	1902500	1938800	1927200	851830	860640	977840	1440500	1371300	1318400	3006400	3276500	3372700	4692900
mws0924	145.05	101	146.058	C6H10O4	[M-H]-	2-Methylglutaric acid*	Organic acids	Organic acids	617-62-9	751880	772440	743680	1184100	1029300	1099900	374420	338100	311200	1033100	1034200	1040100	2494700	2482300	2344900	3930900	2375500	3832800	1355600	1251400	1310700	1762000	1664900	1769600	1148600	1222500	1117400	1742800	1781300	1869500	944200	774520	927620	1331700	1346700	1303900	2885200	2919300	3178700	4215100
Lmbn001676	145.05	101.06	146.058	C6H10O4	[M-H]-	3-Hydroxy-3-Methyl-2-Oxopentanoic Acid	Organic acids	Organic acids	-	5003.4	2541.6	767.95	4533.7	3037.8	4714.9	1447.7	1964.4	3243.2	1012.6	5616.2	6546	82807	71234	85862	114930	50977	87079	2494.5	11508	4203.7	19995	3358.2	13799	21263	23494	19597	30390	36892	32205	2497.3	3031.4	2272.1	5356.7	10639	1263.3	80402	101320	57414	93228
Lmbn001609	145.05	83.05	146.058	C6H10O4	[M-H]-	2-Acetyl-2-Hydroxybutanoic Acid	Organic acids	Organic acids	-	14191	15399	12577	18686	19967	9376.3	4643.7	796.54	5700.2	3537.5	4622.6	3342.5	16481	15197	18603	29919	2839.4	44363	8459.3	8089	3291.9	5742.9	15695	12574	13267	9295.3	18453	13864	23709	9106.1	15674	12800	16955	25318	13630	22344	22698	52842	48453	948.93
MWS5136	145.05	101.06	146.058	C6H10O4	[M-H]-	Mono-Methyl Glutarate	Organic acids	Organic acids	1501-27-5	4580.5	6880.8	3515.5	17785	18772	26766	20248	10151	21886	44513	35477	57902	401600	470540	439310	498200	344770	479340	83124	64488	71984	138090	141070	138990	59409	59202	56177	84550	76255	74080	20889	15602	23315	34486	32361	27460	230790	191880	222050	270560
pme3146	145.06	102	146.069	C5H10N2O3	[M-H]-	β-Ureidoisobutyric acid	Organic acids	Organic acids	2905-86-4	55261	64163	55598	89984	86561	57676	232000	363090	212770	327140	299100	389660	58427	67002	108760	109760	115310	129120	1232900	767460	995780	1796800	2005400	2272800	15074	27050	25730	87609	106890	74541	190390	201740	198820	342050	277690	268230	85072	140260	98780	150690
pme0193	147.08	84	146.069	C5H10N2O3	[M+H]+	L-Glutamine	Amino acids and derivatives	Amino acids and derivatives	56-85-9	708040	733570	752550	3264800	3121800	3276400	1214100	1216000	1235700	857220	967220	962830	923440	1060600	1076400	560910	658690	654680	2264100	2016800	2103800	2094300	2101400	1788800	304050	321770	294120	4720000	4399000	5537800	627330	635700	684460	918560	903050	931690	232520	247820	207490	257570
pme0026	147.11	84	146.106	C6H14N2O2	[M+H]+	L-Lysine	Amino acids and derivatives	Amino acids and derivatives	56-87-1	639380	750680	735720	3116800	2994400	3215500	1174600	1222500	1242800	771960	939120	944050	938770	1007200	1064600	525170	590000	640910	2154300	1646900	1739200	2057400	1729000	1946400	360590	269570	316350	5102900	4915000	5140400	629160	623860	636490	934870	932500	924050	199050	236240	222210	225140
pme0014	148.06	84	147.053	C5H9NO4	[M+H]+	L-Glutamic acid	Amino acids and derivatives	Amino acids and derivatives	56-86-0	1523800	1989000	1843800	2355200	2304500	2270700	2140200	2139200	2145200	3173100	3445700	3531000	6259800	5730900	5730300	4247000	3910800	4664700	9962500	8936600	7910200	2578300	2273300	2257000	5904500	5735300	6201300	7734700	7693400	6155200	2317100	1962100	2517900	12661000	10524000	11052000	2388900	2737200	2812400	4165400
mws1050	148.06	88	147.053	C5H9NO4	[M+H]+	O-Acetylserine	Amino acids and derivatives	Amino acids and derivatives	5147-00-2	228940	186070	194160	104910	127430	104710	636550	607450	600030	304560	362610	380950	932890	809190	828950	718230	587360	680050	474950	507490	579550	350580	372140	370490	173270	186590	165190	338020	270790	333480	883080	704980	597170	525890	449270	526430	320010	234750	318500	283970
Zmzn000113	146.05	102.06	147.053	C5H9NO4	[M-H]-	L-threo-3-Methylaspartate	Amino acids and derivatives	Amino acids and derivatives	6061-13-8	34122	35466	39556	62190	73278	70549	43653	50550	36125	51947	67503	77598	108930	103470	111820	80734	147730	129200	216870	260980	197630	54961	43710	46340	88067	97008	103470	127940	101970	151000	85226	108080	100000	319140	242820	220270	58706	68253	62791	93158
MWSmce572	148.08	103.06	147.068	C9H9NO	[M+H]+	(E)-Cinnamamide	Others	Others	22031-64-7	209710	214260	167130	273960	271750	249620	19021	15241	16691	22679	23609	18240	48436	43328	47248	29774	57664	54343	78997	65798	62859	74064	94902	92807	27182	18972	12216	17508	11320	23269	19078	21408	18977	22076	18988	12948	303630	287340	291440	288500
pmp001285	149.02	65.04	148.016	C8H4O3	[M+H]+	Phthalic anhydride	Phenolic acids	Phenolic acids	85-44-9	705070	681340	647450	732290	654330	737000	697580	640240	756220	590490	533270	564820	587970	618770	623010	707340	740030	597550	844170	822280	803260	816600	717650	910210	726430	666790	735120	702770	554640	727140	616060	635300	728530	832010	798980	777480	653060	726840	770270	588090
pmb2826	147.03	87.1	148.037	C5H8O5	[M-H]-	L-Citramalic acid	Organic acids	Organic acids	6236-09-5	157660	87666	144270	390260	475620	478650	118100	26264	126650	1189700	1259900	1331800	353490	412400	188740	1079500	4702.8	509110	969350	1203900	1533800	1414400	1734800	1574300	428910	485600	624660	2885200	2069000	2908900	792480	848190	872830	2261600	2688400	2490900	163390	107580	193940	164080
Lmbn000216	147.03	57.03	148.037	C5H8O5	[M-H]-	3-Methylmalic acid*	Organic acids	Organic acids	152204-30-3	194070	269250	274280	563610	504720	628060	139260	58403	136900	1166000	1212400	1258400	350040	466060	266870	1124700	427290	955600	883780	898830	984810	1923700	2285600	2054400	626810	609210	602960	3025500	2773300	2905900	558910	536570	343140	1742200	1846500	1875200	271740	282280	209960	411710
Zmyn000230	147.03	57.03	148.037	C5H8O5	[M-H]-	2-Dehydro-3-deoxy-L-arabinonate	Others	Saccharides and Alcohols	-	230080	193220	212970	403840	420460	562580	105530	79843	107870	887360	940830	1035300	383990	290690	263870	838040	420690	792420	858960	771300	968930	1783700	2014700	1913200	652660	638980	674530	2715100	2291400	2625900	411600	502040	565250	1525200	1625800	1540700	272390	225230	303030	465230
MWS3036	147.03	85.03	148.037	C5H8O5	[M-H]-	3-Hydroxyglutaric acid	Organic acids	Organic acids	638-18-6	55811	63585	54026	169360	91089	94273	46347	28450	36386	202200	217520	243610	76981	56424	73364	132890	189170	207000	131580	53990	44491	110100	149450	257020	92843	122600	87942	267930	425650	321390	27215	64677	56210	135960	91301	88866	48878	65410	29397	167720
Zmyn000247	147.03	57.03	148.037	C5H8O5	[M-H]-	2-Hydroxyglutaric Acid*	Organic acids	Organic acids	13095-48-2	246070	266450	196940	626740	705600	662530	137960	64728	147320	1115700	1159200	1176900	407280	473590	367350	1080900	472140	1033300	976960	909020	1083900	1872300	2075400	2119200	620490	715860	736300	2794800	2780900	2988300	427950	455280	565990	1656600	1904500	1799400	346150	244860	320050	543400
ML10171848	147.03	85.03	148.037	C5H8O5	[M-H]-	D-Arabinono-1,4-lactone	Others	Saccharides and Alcohols	2782-09-4	244370	283630	233130	597930	547180	587400	227470	228550	295880	1034100	1228900	1283300	188900	205350	257640	427550	574470	440000	666160	437780	557480	721240	753180	944150	431170	451450	337640	1171500	1456800	1253700	281850	324230	275980	793730	635180	772920	166740	166210	129970	456000
mws1024	147.05	129	148.052	C9H8O2	[M-H]-	p-Coumaraldehyde	Phenolic acids	Phenolic acids	2538-87-6	43258	49876	38158	24368	15898	20582	95136	114450	117570	10389	22574	19844	169190	177620	142200	17007	35424	54935	38468	39930	44213	12308	23026	29207	37898	30781	30168	9840	13971	12938	44453	45942	40771	21408	9511.8	10428	225620	234160	196840	19414
mws2213	147.05	77.01	148.052	C9H8O2	[M-H]-	Cinnamic acid	Phenolic acids	Phenolic acids	140-10-3	75020	77732	72295	20151	21069	19992	255760	229010	253910	95923	96436	92867	16659	12543	9778.3	3647	3385.4	5899.9	927800	841410	830730	734800	734730	776770	31613	31082	31888	15114	19691	17839	23405	18191	18714	13849	15159	18884	11074	12101	12720	5731
pme3154	147.07	59.01	148.074	C6H12O4	[M-H]-	Mevalonic acid	Organic acids	Organic acids	150-97-0	1788000	2073500	2109900	576710	320290	457610	4067300	5942800	4285500	6431800	5645000	6150500	3749500	3953000	4021100	2612500	3800900	2793200	7011800	7519500	7488200	71338	196310	54481	5753400	6753400	6200900	1049200	1102100	889130	3801300	3576300	3948400	69277	314350	152340	460670	560260	737390	334380
Lmgp000796	150.06	61.01	149.048	C8H7NO2	[M+H]+	4-Hydroxymandelonitrile	Alkaloids	Phenolamine	13093-65-7	1013.1	780.2	512.54	8492300	7950100	7587400	2130.8	3523.5	3169.5	10677	22482	21860	7109	4257	8296.6	252530	368140	317860	2780.6	2855.9	7317.1	7421900	7451700	5801300	4259.5	3116.4	5364.2	4309400	4369500	4544600	2956.2	1201.8	3571.2	2684000	2794100	2680300	3993	4612.3	3675.4	69197
pme1210	150.06	61	149.051	C5H11NO2S	[M+H]+	L-Methionine	Amino acids and derivatives	Amino acids and derivatives	63-68-3	2502.4	586.42	4586	7642100	7266600	7605100	1730.6	1588.2	625.96	16945	16328	26483	6919.5	3781	6526.5	252120	331470	302810	5453.2	1130.4	5096.1	6272500	6218000	4744600	15987	9450.6	3612.6	3959600	4098600	4140800	9094.3	9837.5	8369.4	2397500	2589500	2389700	3563.6	4139.6	5508.9	63467
mws0847	150.08	133	149.07	C6H7N5	[M+H]+	1-Methyladenine	Nucleotides and derivatives	Nucleotides and derivatives	5142-22-3	34474	32082	28927	399250	396440	371810	50174	57437	82912	363790	279590	287720	27780	11974	38767	192220	311350	275220	548400	489170	584620	1419100	1290500	1139800	75157	87268	94138	578720	671060	520010	42789	46033	41459	599480	556870	642160	33692	42302	17667	172420
mws0262	149.01	87	150.016	C4H6O6	[M-H]-	L-Tartaric acid	Organic acids	Organic acids	87-69-4	30356	20689	37183	7775	22644	20933	11203	14410	5597.2	19404	16118	5919	102930	140650	84124	76027	42821	95264	8837.5	3789.8	4532	8887.5	11238	27152	1804300	2274500	2016400	1851900	2112600	2556800	2498300	2525200	2798700	2828700	2899000	2664000	44599	72260	79562	13568
mws1499	149.05	59.01	150.053	C5H10O5	[M-H]-	D-Arabinose	Others	Saccharides and Alcohols	10323-20-3	34990	21932	24038	73468	75648	73909	26562	16907	19230	30586	51011	39536	310570	206780	272910	413750	432750	381750	38542	20836	43520	228820	211980	189020	424460	506710	487960	1284400	1238200	1254200	2198400	2456600	2382500	1438200	2487400	2299700	197160	241220	190580	195640
MWSmce682	149.05	59.01	150.053	C5H10O5	[M-H]-	DL-Xylose	Others	Saccharides and Alcohols	25990-60-7	25164	25042	21893	75420	92917	58955	44026	18488	9741	29998	45895	38261	317010	220670	283660	388530	479480	366440	25243	39475	35293	202830	195810	235800	562440	434820	655270	1358500	1215900	1420100	2646700	2265800	2339100	2271700	1937200	2290300	189900	230780	243250	180760
Zmgn000173	149.05	75.01	150.053	C5H10O5	[M-H]-	D-Ribose	Others	Saccharides and Alcohols	50-69-1	47138	65163	46978	156790	149410	143900	632.75	7513.5	4635.5	23767	36203	35086	40287	34504	20733	72651	32437	91656	52534	57213	57353	196970	111620	174470	61220	45307	28497	129350	147530	127190	63904	66222	65388	163670	135940	157390	24433	38898	33605	38211
mws0921	149.06	131	150.068	C9H10O2	[M-H]-	p-Coumaryl alcohol	Phenolic acids	Phenolic acids	3690-05-9	143450	159860	138840	85376	63278	78768	420350	272210	440950	249840	274890	306690	363160	437340	314700	72101	63243	157770	316820	315060	289780	68549	141620	183030	67699	103650	83936	65126	40897	49016	419920	421830	368600	128280	71649	78404	655080	682580	486690	41340
Lmxp001668	151.08	91.05	150.068	C9H10O2	[M+H]+	2-Methoxy-4-ethenylphenol	Phenolic acids	Phenolic acids	7786-61-0	66343	47880	75009	55318	50785	67472	12355	5737.1	17803	17755	17417	5944.6	264450	266550	265580	281040	278230	287580	55022	66496	66051	69241	88314	77361	51273	71722	53208	39354	51762	68410	28681	38609	29215	22357	32928	39399	167630	168310	184530	206060
MWSmce653	149.06	106.04	150.068	C9H10O2	[M-H]-	2'-Hydroxy-4'-Methylacetophenone	Phenolic acids	Phenolic acids	6921-64-8	10413	6847.4	7474.2	3002.3	3854.9	2991	47513	49367	64044	8576.1	8091.3	7283.6	12442	14583	9990.9	1385	3416.3	4467.6	16716	12424	17856	20133	13112	15383	4045.2	7681.3	7023.7	4358.3	3221.6	4686	1924.3	2564.8	2784.6	855.89	624.14	1273.6	32144	28801	41210	1721.4
MWSmce283	149.07	92.03	150.068	C9H10O2	[M-H]-	4'-Hydroxypropiophenone	Phenolic acids	Phenolic acids	70-70-2	126520	123110	114810	83053	83842	97147	293760	258490	305510	187700	172400	183510	50225	50718	53956	30929	24153	36174	644810	632410	661830	2601300	2770400	2761100	64401	66444	53954	48984	50114	53148	57133	76660	61407	192690	178950	177650	70663	72005	58864	23049
pmf0420	149.06	74.9	150.068	C9H10O2	[M-H]-	Benzyl acetate	Organic acids	Organic acids	140-11-4	753570	711040	834060	811550	884330	877370	785390	683320	855440	853190	827070	975830	657620	740120	719980	694080	498870	711010	720480	697210	596530	910760	817590	808580	818930	1001300	785100	810020	818900	1037000	613110	628360	811840	884380	836510	803810	754580	728370	702020	798990
MWSmce573	149.06	105.07	150.068	C9H10O2	[M-H]-	3,4-Dimethylbenzoic acid	Phenolic acids	Phenolic acids	619-04-5	7218.2	9218	7970.1	36614	35838	40858	3594.1	6438.7	5715.4	8098	5414.6	9208	2638.2	5348.8	2915.5	18459	9998.3	17835	7328.5	10856	9584.2	103590	112640	107500	7175.6	6382.2	6718.6	57372	66473	56514	4405.7	7023	4615.5	73730	75919	73339	3159.7	2717.4	7406.6	18760
MWSmce467	149.06	108.02	150.068	C9H10O2	[M-H]-	4-Allylcatechol	Phenolic acids	Phenolic acids	1126-61-0	13007	10113	11647	12664	8928	5234.9	8102.7	3738.3	5107.2	6772.8	7438.3	7395.3	3517.7	3302	2361.5	414.37	816.99	2351.5	138.06	140.55	138.06	140.55	139.75	280.88	137.66	3966.5	559.5	2350.9	2769.7	5676.5	6755.6	8754.5	5657.8	2628.4	1532.3	2898.4	830.8	2076.2	137.25	137.66
pme0183	152.06	135	151.049	C5H5N5O	[M+H]+	Isoguanine	Nucleotides and derivatives	Nucleotides and derivatives	3373-53-3	217260	207780	280540	2150700	2404200	2367400	523990	544730	510890	1033800	1043700	1028400	1146000	1467600	1326700	4151700	3716000	3682200	553470	550580	489710	7099800	6460700	7272800	406320	516350	482780	2990800	2959600	2978300	375090	377720	397370	9371900	9929800	9335500	1972700	2389900	2232800	3303900
pme1109	152.06	135	151.049	C5H5N5O	[M+H]+	Guanine	Nucleotides and derivatives	Nucleotides and derivatives	73-40-5	2666400	2608600	2438600	29769000	28548000	26230000	6306100	6600300	5969100	14007000	13773000	13013000	11503000	15760000	10220000	39566000	39131000	38398000	5704200	5651800	5171700	64743000	66944000	62837000	5196900	5080000	5025000	28738000	29587000	31022000	3143200	2848400	2874100	62006000	61132000	60250000	20243000	19350000	21785000	37387000
pme0256	151.03	151	152.033	C5H4N4O2	[M-H]-	Xanthine	Nucleotides and derivatives	Nucleotides and derivatives	69-89-6	423090	515670	211710	160160	110860	137130	51220	52911	35138	58748	53741	64982	510650	430080	786350	297610	257170	389500	3523700	1736600	2552800	2768400	2834900	4164000	130670	161360	96090	58480	194230	75000	104000	204130	136010	101540	58349	39088	1326800	1784500	1222400	1342600
MWS2984	153.05	136.03	152.045	C4H4N6O	[M+H]+	8-Azaguanine	Nucleotides and derivatives	Nucleotides and derivatives	134-58-7	638700	432100	442010	2644500	2306400	2306300	535870	496710	548530	1112100	1086700	1068600	1218000	1768300	1147700	3848200	3746800	3500600	1063900	1431400	2321200	7327400	8053800	6765100	577010	550180	521330	2628200	2483000	2662300	489840	402980	423460	6391100	6508500	6127500	2748800	2032900	2786800	3762400
MWS1734	153.05	109.06	152.047	C8H8O3	[M+H]+	Anisic acid	Phenolic acids	Phenolic acids	100-09-4	1851	3299.2	3266.5	2373.8	1138	2337.5	683900	781360	780880	6586.5	6496.2	3071.8	2079.5	4966.5	2766.5	947	3389.5	1833	2349.8	2771.5	5787.5	2767.5	11066	2311.2	21199	4016.5	2851	2138.2	9786.8	5550	2728.5	3692.8	1849.2	2790	2786	24212	9498.5	4142.5	1667.8	2775.5
MWS3149	151.04	107.05	152.047	C8H8O3	[M-H]-	3-Methoxybenzoic acid	Phenolic acids	Phenolic acids	586-38-9	193780	212610	199970	39324	23536	27690	17882	15709	21980	5137.1	2269.3	8253.8	491560	518550	455760	73958	39165	68512	16071	18043	20238	32742	38154	40994	173130	182060	170560	40046	21855	36137	70711	61417	78478	41091	39752	29069	681290	703520	754880	99751
Zmxn002705	151.04	109.03	152.047	C8H8O3	[M-H]-	2,5-dihydroxyphenylethanone	Phenolic acids	Phenolic acids	-	2163.8	1231.8	792.74	927.05	1567.1	1247.9	2147.5	1078.3	1227.7	925.79	919.79	306.47	8987	10245	7097	1534.5	1840.6	457.66	306.47	4355.2	5241.2	1540.3	920.3	622.42	14562	25592	16735	13306	13628	11170	128180	132670	164060	68155	42433	49016	6223	11754	5232.7	4360.3
MWS5185	151.04	109.03	152.047	C8H8O3	[M-H]-	2',4'-Dihydroxyacetophenone	Phenolic acids	Phenolic acids	89-84-9	6918.1	380.69	1747.7	766.69	380.7	758.6	3276.1	5037.3	1628.6	507.78	759.16	383.35	10088	3526	6058.7	3240.6	3751.6	1124.7	7029.5	894.05	2522.1	2300.3	2523.6	1771.8	19819	21658	18251	12566	16353	13562	125780	104180	141690	46757	57807	50955	6794.1	5016.1	5113.2	1260.2
Zmyn002323	151.04	107.05	152.047	C8H8O3	[M-H]-	2-Hydroxyphenylacetic acid	Organic acids	Organic acids	614-75-5	120110	108620	110270	120710	92594	96490	46158	37646	46818	62354	67078	65314	1018700	932190	982250	408240	342420	538860	256070	214650	243370	557340	513140	574620	895560	870750	863800	768440	776240	781120	121000	119060	105920	602200	768930	674220	835150	746040	685480	240000
mws0458	151.04	136	152.047	C8H8O3	[M-H]-	Vanillin	Phenolic acids	Phenolic acids	121-33-5	47726000	44946000	46043000	17535000	14806000	16522000	36688000	32769000	38193000	5824300	7074300	8511400	51944000	51818000	53287000	6106800	4416200	8235900	24638000	22877000	22553000	3855200	4327300	4508600	36306000	38245000	36842000	6323300	5954400	7229900	24028000	22770000	24388000	8499300	6014900	6200000	49095000	49301000	50244000	4625100
MWSmce183	151.04	77.04	152.047	C8H8O3	[M-H]-	D-Mandelic acid	Organic acids	Organic acids	611-71-2	82724	106410	87731	166330	143220	142110	122150	85153	108520	580420	630690	664660	123080	119230	135210	380370	305050	407650	164040	166540	132240	284110	377260	341340	95869	96239	98283	493960	413600	438560	36217	32440	37679	165920	171170	194330	58506	53816	56247	102920
MWSmce363	151.04	108.02	152.047	C8H8O3	[M-H]-	2,5-Dihydroxyacetophenone	Phenolic acids	Phenolic acids	490-78-8	64044	56593	60983	31618	20865	10896	62302	35184	67955	18306	13983	30924	134620	110350	109740	17692	18882	15888	122660	129510	118380	3857.9	2967.8	4616.1	48799	61898	32387	28181	37443	24360	37141	43784	39065	11598	20679	5487.9	67956	55198	95904	9884.1
MWSmce454	151.04	65.04	152.047	C8H8O3	[M-H]-	3,5-Dihydroxyacetophenone	Phenolic acids	Phenolic acids	51863-60-6	65080	67590	60654	12604	5044.8	10180	31222	26688	35339	3046	6567.1	5024.5	17862	22406	6954.2	13282	11042	13709	12708	12275	2984.2	9079.5	12256	12693	54829	66668	63836	13244	9659	5117.5	28051	34396	33780	24068	11658	15240	9634	12278	9774.5	5559
MWS1846	151.04	93.03	152.047	C8H8O3	[M-H]-	Phenoxyacetic acid	Phenolic acids	Phenolic acids	122-59-8	28991	31828	38727	87006	98360	93679	3982	6587	23088	566.75	1689.5	3613.5	8248.5	7227.2	2598.5	37320	22647	25869	41374	52621	55997	96105	98024	97556	1169.5	3864.5	13309	46229	49802	51897	18386	15704	9996.2	38885	54378	34515	3184.5	7796.8	6011	23930
MWSmce370	151.04	107.05	152.047	C8H8O3	[M-H]-	4-Hydroxyphenylacetic acid	Phenolic acids	Phenolic acids	156-38-7	21511	28456	22802	221460	204950	184470	11772	11172	19888	132490	144040	151910	171270	182520	180340	281850	183140	330440	105470	90894	95107	443970	387370	419310	50898	54373	42217	255700	280910	249860	23436	15764	30339	410220	423960	403460	35889	45198	45938	118220
MWS2058	151.04	107.05	152.047	C8H8O3	[M-H]-	3-Methylsalicylic Acid	Phenolic acids	Phenolic acids	83-40-9	3933.9	4820.9	7941.8	15433	13294	12948	11223	7031.1	9211.6	10072	14828	9935.6	46469	43608	46785	53758	29241	47202	25235	22868	18398	60157	55223	51793	29103	37669	26540	36784	35655	44402	10518	7477.5	7004.4	17148	22198	21011	106240	106930	109720	144270
pme2362	151.04	107	152.047	C8H8O3	[M-H]-	Mandelic acid	Phenolic acids	Phenolic acids	90-64-2	131290	116210	132850	218360	250350	243090	167070	171520	186280	1003200	984130	900090	282540	257250	293190	598790	515990	630070	259760	211500	253420	445320	461510	396280	172970	124240	163310	617520	621970	585990	33543	53657	53591	228250	200270	196010	116640	104930	99268	147850
MWSmce040	153.05	65.04	152.047	C8H8O3	[M+H]+	Isovanillin	Phenolic acids	Phenolic acids	621-59-0	7518900	7897300	8131900	2188000	2099600	2199300	6730100	6184600	6338300	830750	968410	1073100	11526000	12323000	11886000	1015600	887530	1281900	4041100	3577800	3571900	578750	555610	716620	6237500	6607500	6450400	882910	869070	924500	3140400	3330800	3611200	1350300	879640	1031500	9565900	9474500	9242500	653860
mws0145	151.04	93	152.047	C8H8O3	[M-H]-	O-Anisic acid (2-Methoxybenzoic acid)	Phenolic acids	Phenolic acids	529-75-9	23000	23010	16924	74094	56587	66144	13858	4944.2	6077	1754.2	3639	2617.9	5277	12947	9150.2	23673	18878	30496	31629	38271	17658	50702	68400	53235	2496.5	1146	6699.4	31037	37271	39823	6557.8	7916.2	9376.5	28836	29533	30960	2344.5	2905.5	2354.5	24073
MWSmce468	151.04	77.04	152.047	C8H8O3	[M-H]-	2-hydroxymethyl benzoic acid	Phenolic acids	Phenolic acids	612-20-4	8550.8	6637	7086	100220	92224	92381	1296	7615	4529.2	62715	46731	66883	66925	76231	55766	110230	93537	132810	46480	43128	39752	194450	146640	217040	12992	11499	17105	109150	114400	109680	9129.5	2531	5924.8	180890	187620	163730	12489	16618	12452	46193
MWS4301	151.04	107.05	152.047	C8H8O3	[M-H]-	3-hydroxyphenylacetic acid	Phenolic acids	Phenolic acids	621-37-4	14784	27824	14997	218520	204500	193210	21917	12752	6658.8	147630	142880	131950	179540	151720	195880	308600	216540	304690	91374	80170	76879	369060	386700	336370	33187	44470	40516	246010	251450	272620	9659	15335	14243	354070	348980	314510	40318	57867	50623	114260
Hmbn002645	151.04	135.01	152.048	C8H8O3	[M-H]-	3,4-Dihydroxyacetophenone	Phenolic acids	Phenolic acids	1197-09-7	223.2	323.8	435.46	2177.7	881.79	1086.8	1755.8	1096.5	871.57	435.7	438.13	652.25	5269.8	7245.5	3835.7	2174.1	655.61	2400.1	3929.4	3727.2	1090.6	664.3	217	217.12	9654.9	11099	9433.2	4915.8	5490.8	8957.4	72550	84452	86094	32626	30688	32196	8176.8	5276.1	4346.7	221.13
mws0213	151.06	71	152.068	C5H12O5	[M-H]-	Ribitol*	Others	Saccharides and Alcohols	488-81-3	192960	288150	230920	126060	106360	180560	1762.8	1818.8	3846.5	20889	6938.5	2441.5	627800	465090	485800	632290	1018900	775540	14564	6563.8	22208	64640	34718	33112	331320	265090	400620	530310	630960	889540	629130	533600	533230	581760	655260	398000	499370	578580	426370	274930
pme0513	151.06	59	152.068	C5H12O5	[M-H]-	Xylitol	Others	Saccharides and Alcohols	87-99-0	145710	150720	133080	84240	68527	108230	2305.8	2281.5	1283	1558.5	2891.2	1622	345520	248270	266550	397530	539150	417930	20082	13764	8418	45292	48407	37907	169640	142410	243780	348680	434540	492800	244980	206580	222200	291210	262090	263310	266960	349540	190120	163790
mws0437	151.06	71	152.068	C5H12O5	[M-H]-	D-Arabitol*	Others	Saccharides and Alcohols	488-82-4	125920	223670	405750	97747	103140	192200	2673.2	3282.8	2358.5	8399.6	3703.8	4617.7	446710	332360	309740	974380	1042500	642510	21776	14139	20499	57995	49333	40620	236120	304680	230880	584010	833320	967900	472870	405980	453360	522360	558580	575360	359760	413210	649550	491300
MWSmce713	151.08	106.04	152.084	C9H12O2	[M-H]-	3-(4-Hydroxyphenyl)-1-propanol	Phenolic acids	Phenolic acids	10210-17-0	9867.8	7401.5	11063	10746	7397.5	14833	6805	4918.5	6033.5	10266	6794.2	4952.8	81841	74409	69435	27989	24015	32280	27000	21332	29470	33282	43685	45652	55762	52318	63262	56118	58098	75920	14696	9265.8	11596	63517	54042	52562	52514	56499	49850	20763
MWS1962	153.13	83.05	152.12	C10H16O	[M+H]+	cis-Citral	Organic acids	Organic acids	5392-40-5	147690	152730	142850	105500	107340	83164	21066	20034	20781	9060.1	9326.9	12922	87706	82955	63532	50859	43369	46093	243090	374890	240910	280290	200840	173640	336840	378190	378170	242570	329460	321530	123940	119690	141570	71180	61420	51311	51686	52234	67542	41437
mws0596	154.05	136.04	153.043	C7H7NO3	[M+H]+	3-Hydroxyanthranilic acid	Alkaloids	Phenolamine	548-93-6	22088	10297	25550	37203	60376	32144	86500	94828	108580	161750	152370	125660	6973.8	60922	8945.2	7882.9	5257.8	15776	166560	167550	126270	170480	128960	123750	59305	76484	53813	151610	105060	89708	50275	18122	48784	78429	105340	59890	41457	9225.6	17327	15260
mws0444	152.04	108	153.043	C7H7NO3	[M-H]-	3-Aminosalicylic acid	Phenolic acids	Phenolic acids	570-23-0	347960	417150	338520	962510	786430	827110	229440	256020	242080	366120	363600	374940	358600	306280	283570	743360	617010	717140	671100	700860	879620	1587000	1866000	1270500	315720	358800	313750	261990	301070	392420	592210	721890	722220	3507100	2711900	2802700	219820	241140	282130	352330
ML10177402	152.03	108.05	153.043	C7H7NO3	[M-H]-	4-Aminosalicylic acid	Phenolic acids	Phenolic acids	65-49-6	47697	39483	42561	54112	42265	41315	48414	55389	37388	59479	51615	73706	107270	143890	120110	130730	101530	175130	246910	192130	284600	378600	401700	393300	28616	61938	49192	29428	31750	55602	81762	88220	63831	120590	123750	112810	62172	89906	77330	89523
Hmlp000935	154.09	137.06	153.078	C8H11NO2	[M+H]+	Vanillylamine	Alkaloids	Phenolamine	1196-92-5	43751	29041	29581	126010	134360	116380	41293	39438	34538	70782	64644	64118	59053	104290	62626	176740	211720	166470	64802	82273	126250	455240	420630	381450	31279	25542	26920	143350	133740	163400	36439	32667	23752	362260	358810	341150	145810	112750	154170	241950
mws0639	153.02	109.03	154.027	C7H6O4	[M-H]-	2,3-Dihydroxybenzoic Acid*	Phenolic acids	Phenolic acids	303-38-8	2952900	2695800	2537600	8573200	8454700	8520500	8148800	6324700	7944300	24251000	23611000	24525000	6060000	5865800	6064400	6439600	3822000	5772800	5237200	5005700	4814600	9	9	9	48921000	50892000	48617000	57759000	57854000	61078000	1944100	2111200	1901800	423720	385620	335980	3624600	3644500	3785800	1746900
mws0183	153.02	109.03	154.027	C7H6O4	[M-H]-	3,4-Dihydroxybenzoic acid (Protocatechuic acid)*	Phenolic acids	Phenolic acids	99-50-3	2706800	2595700	2730500	9145600	8613500	9089700	7744500	6078200	7831200	23899000	23103000	24757000	6073500	6331100	5965300	6923300	3915200	6692800	5275600	4709800	5177800	9	9	9	53212000	50427000	49751000	57642000	59645000	60903000	2026300	2051100	1817000	455900	355130	330620	3662300	3645300	3902600	1764300
mws0180	153.02	109.03	154.027	C7H6O4	[M-H]-	2,5-Dihydroxybenzoic acid; Gentisic Acid*	Phenolic acids	Phenolic acids	490-79-9	1473000	1443800	1373000	4900700	4655000	4529400	4188100	3339800	3944700	13494000	13082000	13534000	3186200	3219600	3253200	3797300	2140200	3336400	2789000	2498700	2643200	9	9	9	29898000	29864000	30427000	37332000	40925000	45208000	1086900	1009200	1009200	253430	207230	205880	1998800	2045300	2042700	981210
mws0885	153.02	109.03	154.027	C7H6O4	[M-H]-	2,4-Dihydroxybenzoic acid	Phenolic acids	Phenolic acids	89-86-1	6658.8	12046	923.92	36591	25957	21788	28515	8905.7	42318	2169200	1860500	1872100	111550	118550	121710	206040	127580	187630	1811600	1495700	1483200	23192	13295	21589	383750	141080	160880	2444400	2815900	3272200	663860	615280	577840	20578	9179.2	6913.9	50592	108620	63238	73008
pmb3099	153.03	125	154.039	C4H11O4P	[M-H]-	Diethyl phosphate	Organic acids	Organic acids	598-02-7	239.85	990.81	2128.7	477.9	1390.2	497.58	60561	53451	60733	78948	72107	72748	7707.5	9720.8	5407	8998.6	4354.9	8776.5	870.18	855.26	420.5	296.35	855.83	1869.6	37697	51206	47348	53499	53780	56164	241.24	765.55	840.42	482.65	1580.8	177.28	1545.9	605.08	4247.8	2898.2
Jmwp002208	155.07	91.05	154.063	C8H10O3	[M+H]+	3,4-dihydroxy phenylethanol	Phenolic acids	Phenolic acids	-	2194.2	6163.2	3489.9	10232	12749	7296.5	2880.1	1254	2211.2	220660	222960	233200	2193.3	1583.7	4123.4	67281	63513	67092	1096.9	1725.2	3183.7	4458.9	1600.7	4777.5	6062.9	781.69	8625.3	249950	277780	308960	789.79	6836.6	1901.8	117910	112860	103110	6629.2	10767	6693.1	19528
MWSmce663	153.06	120.02	154.063	C8H10O3	[M-H]-	Vanillyl alcohol	Phenolic acids	Phenolic acids	498-00-0	2001.5	1005.5	497.25	7001.2	6479.5	9475.5	1495.5	3007	500	4009.2	2984.8	4526	475	996	485	22359	10497	17618	2501	498	497.75	1005	500	5000.2	507.25	1487.5	1502.8	21590	17520	10030	512.25	2024	519	2004.5	2982.5	2001.2	1493.2	1015	497	5966.5
MWSmce264	153.06	123.05	154.063	C8H10O3	[M-H]-	Hydroxytyrosol	Phenolic acids	Phenolic acids	10597-60-1	9793.6	9009.4	8693.8	1015.6	2545.2	4323.4	15686	10908	18310	12465	4107.2	5114.6	69234	80734	52030	380.4	4091.7	3560.6	5580	4447.8	2014.7	895.33	645.56	1268.8	294870	318490	267130	66919	69867	72382	14993	12814	16056	3801.4	3077.3	2170.7	23860	21978	28465	5753.7
MWSmce574	153.06	138.03	154.063	C8H10O3	[M-H]-	3,5-Dimethoxyphenol	Phenolic acids	Phenolic acids	500-99-2	577.44	568.32	3645.6	595.45	1386.2	772.98	8306.5	3479	5438.2	2468.5	290.13	1452.3	17886	12881	14438	583.62	962.09	3016.6	5599.1	4238.6	5449.1	293.93	967.06	958.72	5033.9	4438	2606	386.04	386.69	1356.8	3106.8	4131	4224.7	285.57	1155.1	581.89	6103.1	7950.9	3578.5	382.14
mws0254	156.08	110	155.069	C6H9N3O2	[M+H]+	L-Histidine	Amino acids and derivatives	Amino acids and derivatives	71-00-1	57312	58144	43687	2846.7	2579.6	2962.8	99996	89576	95796	14614	18245	9345	79572	110030	93971	5963.7	10030	8482.4	128060	99724	104330	232080	186280	145950	8062.2	117040	5503	5484.6	5843.2	7435.4	1477600	1715100	1838700	23947	9388.2	26065	17114	9922.6	13172	7694.4
mws2124	154.98	78.8	155.982	C2H5O6P	[M-H]-	2-Phosphoglycolate	Organic acids	Organic acids	13147-57-4	229290	187330	307180	319400	340330	337110	38350	6085	12345	118830	54091	89640	255580	297880	261730	417640	339720	468600	11914	3214	6278.8	33266	9362.5	19532	50935	40714	60994	105590	50339	75230	44895	28634	34284	59356	4779.2	22228	25106	57138	24866	203450
MWS1837	158.12	95.09	157.11	C8H15NO2	[M+H]+	TranexamicAcid	Organic acids	Organic acids	1197-18-8	19320	14288	8467.8	23355	13738	29760	22164	15816	12446	28994	42039	34209	41554	30732	40026	50806	51034	43393	75899	104870	94158	174320	162130	197560	22637	31562	18311	29947	44236	41646	49347	23068	42002	68034	50695	35436	36016	32874	34496	37592
pmf0174	157.16	157.2	158.167	C10H22O	[M-H]-	1-Decanol	Others	Saccharides and Alcohols	112-30-1	9640300	9804200	9806300	3325200	3316600	3035300	5446500	4997000	6053100	2984100	2841800	3115100	26206000	26434000	27598000	2511000	2682700	2637800	4255400	3658500	3831800	3456500	2902500	3124100	6897700	6781700	7107200	3333800	3580600	3632800	8146500	7962500	8091300	3803300	3781100	3295100	22349000	22888000	23289000	4299800
Lmbn001467	158.08	116.07	159.09	C7H13NO3	[M-H]-	5-Acetamidopentanoic Acid	Organic acids	Organic acids	1072-10-2	670770	634490	634100	933510	897910	818920	85870	73167	89819	131490	121670	119500	45939	14602	21957	66836	40330	69978	970720	919790	988290	1105200	1076800	1112600	1008500	1094700	1068500	1414100	1387300	1412500	2074800	2110600	2135700	2784600	2830700	2673100	57855	72560	79976	95778
pme2589	159.1	87	160.037	C6H8O5	[M-H]-	2-Oxoadipic acid	Organic acids	Organic acids	3184-35-8	17672	15100	15875	13325	19915	20697	471320	462540	401070	236120	230480	240130	204650	165290	231620	96888	95410	113250	9198.8	7023.7	7203.1	16980	20701	8696.1	29757	39045	26821	51562	89210	76116	83076	101390	83188	30494	33302	23007	37664	41911	24242	10396
Wmhn003232	159.03	115.06	160.052	C10H8O2	[M-H]-	2,3-Dihydro-1,4-naphthoquinone	Quinones	Quinones	21545-31-3	100030	108730	98568	132160	100020	122920	7627.5	6863.5	9694.2	8203.5	9422.8	6065	1469200	1420600	1346400	1141100	873120	973910	24160	24416	18984	41810	50214	59325	222180	225710	212680	276730	307750	280740	27844	27600	32693	26096	33179	27506	922620	875840	962670	1152000
Lmbn002072	159.07	97.07	160.074	C7H12O4	[M-H]-	2-Propylsuccinic acid*	Organic acids	Organic acids	618-57-5	21169	16763	15890	11803	23495	26648	5170	4060	2977.5	2675.8	4068	2106	213960	236290	214190	115370	116400	130130	3067	2775.5	7593	6596.2	6791.5	11465	36460	32590	44218	33810	44191	48464	4624	6118	8708	8140.5	5355.8	1846	154870	127100	153160	170470
Zmjn001813	159.07	97.06	160.074	C7H12O4	[M-H]-	Pimelic acid*	Organic acids	Organic acids	111-16-0	23185	16474	19101	27815	33506	23152	5607.5	5064.5	4345.5	3839	1125.7	5552.5	241780	225880	218350	156060	108600	147570	6085	3839.2	9370.5	2755.2	6608.5	13612	36410	52500	44197	41402	46446	44958	5231	3559.5	7295	2804	2287.5	5102.2	140110	166440	144280	168960
pme0128	159.08	88	160.085	C6H12N2O3	[M-H]-	L-Alanyl-L-Alanine	Amino acids and derivatives	Amino acids and derivatives	1948-31-8	1150.9	1088.1	1512.5	3183.2	10741	8083.1	671.55	575.01	1028	6461.4	9507.8	5965.8	4108.9	1569.8	3096.9	19540	36434	31483	7060.9	1569.6	1584.4	15972	11645	8575.6	1048.8	530.66	527.74	27152	33824	43669	19833	4560	12782	64107	76461	65849	504	2068.9	3695.7	15629
mws0005	161.11	144	160.1	C10H12N2	[M+H]+	Tryptamine	Alkaloids	Plumerane	61-54-1	1142800	1040600	1283700	2422500	2154400	1834600	884560	1082200	901300	845630	737720	712730	12237000	11739000	11949000	11462000	10142000	9859000	6326800	6793300	6675100	3179400	3018900	3264900	1188800	1262000	1288800	1019200	1103200	1040400	7680900	7257000	7837500	5408900	5829500	4756200	993700	702010	709640	855350
mws0102	160.04	116	161.048	C9H7NO2	[M-H]-	Indole-5-carboxylic acid	Alkaloids	Plumerane	1670-81-1	1456400	1517300	1429500	6291100	5687000	6021900	870320	712980	852680	1549800	1585300	1514400	2379700	2361900	2342500	8819100	6401800	9102500	1376300	1272900	1276500	22348000	20957000	21877000	867320	861760	874360	9558600	9868800	9590200	914410	868870	970360	14998000	14770000	14006000	1284300	1245200	1284200	3601000
mws1417	160.04	116	161.048	C9H7NO2	[M-H]-	Indole-3-carboxylic acid	Alkaloids	Plumerane	771-50-6	1761300	1796000	1676200	7426200	7169300	7204300	1048400	848610	1097200	1764300	2016700	1868400	2916500	2755200	3213500	11224000	7507100	10792000	1813100	1649300	1544400	26752000	28300000	27780000	1127500	1069500	1128200	11997000	12571000	12088000	1089900	1098600	1045500	17505000	18023000	17980000	1534000	1475800	1502000	4055600
NK10246260	162.06	116.05	161.048	C9H7NO2	[M+H]+	2,4-Dihydroxyquinoline	Alkaloids	Quinoline alkaloids	86-95-3	71694	78339	66637	23910	14251	9703.8	45869	41990	29025	1805700	1472600	1572500	161170	166360	167210	15012	24717	43850	153800	162790	164270	17301	22208	5218.2	15132	30924	30582	8568	19327	15795	17909	22058	15762	9288	11325	11338	22414	45622	21874	11749
Zmdp002020	162.06	73.01	161.051	C6H11NO2S	[M+H]+	S-(trans-1-propeny1)-L-cysteine	Amino acids and derivatives	Amino acids and derivatives	-	7468.2	2196.9	6487.9	1039.7	3081.8	3794.8	46259	49638	43304	13896	18416	28204	7259.8	4083	11542	4162.7	14957	12169	384070	383270	384010	311030	321060	311090	1901.1	6986	6831.8	1219.8	2862.3	5433.8	130560	129530	122880	115050	108030	100820	8193.9	4799.8	5738.7	4403.8
pme3382	160.06	98	161.069	C6H11NO4	[M-H]-	N-Acetyl-L-threonine	Amino acids and derivatives	Amino acids and derivatives	17093-74-2	247740	279690	217990	80558	59590	89872	165550	168350	126980	48384	43222	65182	144800	114120	163040	98358	130220	101760	319960	275770	359830	143180	179690	200650	92858	91327	54245	77368	92477	85553	197380	163530	172000	90878	72484	90705	99254	98209	110320	105210
mws1320	160.08	130.07	161.084	C10H11NO	[M-H]-	Tryptophol	Alkaloids	Plumerane	526-55-6	11509	9446.6	18227	116700	108880	106260	21180	19087	22116	27539	24931	24437	31584	29556	37422	38349	31192	41631	30894	31899	22482	75224	74616	65099	9704.9	9626.6	10567	25278	29724	20650	15269	15156	13769	77264	88878	71958	6772.1	10011	6022.5	30395
pme2761	161	73	162.016	C5H6O6	[M-H]-	4-Hydroxy-2-oxoglutaric acid	Organic acids	Organic acids	1187-99-1	40978	48471	68704	48880	56039	87295	138440	131600	107280	143280	127240	144660	404440	325360	340510	358350	574310	369420	121720	82541	73484	41928	34365	185960	190760	227170	232720	370310	316210	343760	362280	357830	320750	324000	323330	206390	248920	321260	421540	501630
MWSslk072	163.05	146.02	162.043	C8H6N2O2	[M+H]+	Benzoyleneurea	Alkaloids	Alkaloids	86-96-4	32754	27971	25962	32670	32152	23387	8896.2	20229	13237	14369	16086	24337	71641	73406	71840	47768	52939	62907	110950	84339	90388	114120	95601	126730	33628	34865	32106	26011	42654	30090	22842	23046	27639	37573	41480	39821	74119	90249	79490	78115
pme2914	161.05	99	162.053	C6H10O5	[M-H]-	3-Hydroxy-3-methylpentane-1,5-dioic acid	Amino acids and derivatives	Amino acids and derivatives	503-49-1	889870	888950	915860	948260	1027700	1091300	1049700	804840	1004100	1720800	1695700	1817300	2396800	2647800	2429300	2738800	4983800	2692900	1025300	1137700	1426000	960140	608190	418710	5261700	5181400	5398700	6317700	5647600	6869800	4486100	3982900	3990300	10047000	11197000	10329000	4011000	3673900	3791500	4778700
MWS0559	161.05	71.01	162.053	C6H10O5	[M-H]-	1,6-anhydro-β-D-glucose	Others	Saccharides and Alcohols	498-07-7	13733	11385	15888	4976.5	4693.5	6676.5	58930	121500	88109	10830	15993	22542	71126	45226	56716	4912.2	5069.8	8547	12562	12890	6775	4095.8	4173.8	4145.8	72327	73221	85135	6883	863	3733.8	139610	141660	149450	1766.2	15391	5842.5	5709	16329	9424	1734.8
pmf0440	163.08	91.1	162.068	C10H10O2	[M+H]+	4-MethoxycinnaMaldehyde	Phenolic acids	Phenolic acids	1963-36-6	209760	188630	177360	289700	236650	241780	212670	209260	166320	287530	279240	262880	174440	210080	207100	280530	246370	224780	230340	212500	215760	266980	252150	279320	209600	200530	192710	255330	276690	274750	205870	174080	211390	223170	248120	215850	176370	188510	244020	237780
mws1478	163.12	130	162.116	C10H14N2	[M+H]+	Nicotine	Alkaloids	Pyridine alkaloids	54-11-5	79530	67952	96273	69151	158350	184390	6049.7	9533.4	1976.2	7783.3	18170	4321.9	67167	28990	64775	55344	98757	64749	14816	8368.7	6665.8	16114	29456	17286	9421.1	17298	7819.7	13770	9378.4	4967.7	52624	42948	73727	82738	117690	119550	83319	106940	84569	89910
pme2758	162.04	144	163.048	C5H9NO5	[M-H]-	4-Hydroxy-L-glutamic acid	Amino acids and derivatives	Amino acids and derivatives	3913-68-6	33670	42373	29370	20099	24874	16088	2240.2	3299.2	4960.5	1093	1107	1093	9904.5	8262.8	6621	31851	11177	13860	39390	32540	27986	14828	16109	18318	12927	25394	17582	9872	14136	16848	26044	26158	28353	21252	19506	11678	7776.5	539.5	1392	17201
Lmbp000123	164.07	56.05	163.067	C6H13NO2S	[M+H]+	L-Homomethionine	Amino acids and derivatives	Amino acids and derivatives	25148-30-5	5464.9	9197.2	2355.6	2227.5	5493.3	8376.8	41266	26464	40443	12541	9168.1	8699.6	20055	17299	18898	10955	16670	4771	25175	18574	24484	13004	1757.6	7567.2	11644	2378.1	6722.9	4707.4	11653	14728	8291.5	1915.4	9248.5	11661	10567	14176	2709.3	4868.5	3559.8	3612.5
mws1641	165.04	120.02	164.033	C6H4N4O2	[M+H]+	Lumazine	Nucleotides and derivatives	Nucleotides and derivatives	487-21-8	82463	82177	66613	563810	458630	506960	22402	1433.6	24906	486110	439740	475390	30793	48991	34927	860790	749880	691170	137640	121680	143350	438260	460110	443530	7949.4	28338	20019	378780	420870	422090	28539	34653	34113	238450	225910	236090	33527	24810	15695	528660
Lmmn001643	163.04	119.05	164.047	C9H8O3	[M-H]-	2-Hydroxycinnamic acid	Phenolic acids	Phenolic acids	583-17-5	140070	136750	130610	332620	323960	302160	8225.8	8205	8240	34929	21944	28104	408700	421240	299310	416950	220870	425560	505270	516850	570480	2345900	2665600	2672100	93104	88739	99934	176420	173990	197380	73882	73348	102150	333420	361730	404030	174690	152390	231100	244140
MWSCX017	165.05	119.05	164.047	C9H8O3	[M+H]+	4-hydroxyphenyl acrylaldehyde	Others	Others	-	94087	103960	106150	261530	339680	264660	39632	18698	43300	56726	78816	61185	180270	152590	215250	312080	297420	366890	458400	461560	443700	2037200	2101200	2075000	63817	78955	57814	101770	164640	112910	68845	63051	41644	366410	336890	311850	142350	105770	95485	188310
MWSCX015	165.05	91.05	164.047	C9H8O3	[M+H]+	(E)-3-(3,4-dihydroxyphenyl)acrylaldehyde	Phenolic acids	Phenolic acids	-	394910	309670	355260	145420	88014	108450	303660	295200	190880	12242	48142	52002	37049000	37276000	38390000	1204800	1771300	2323000	3588500	3472400	3266800	2314300	2229000	2253500	928600	1039400	1096100	98642	76726	37820	498180	510760	606920	183070	150750	164800	8559700	9093000	9193900	248300
pme1439	165.05	119	164.047	C9H8O3	[M+H]+	p-Coumaric acid	Phenolic acids	Phenolic acids	501-98-4	189810	198200	184660	17464	28352	40108	135840	132100	134460	22844	10270	5637	24006000	26453000	23535000	863860	1068500	1639800	2314300	2149800	2282100	1543300	1445800	1564700	627630	661230	523960	18752	47796	23661	266930	324640	338180	67469	102020	80038	5832800	5920500	5993200	164120
mws0159	163.04	91	164.047	C9H8O3	[M-H]-	Phenylpyruvic acid	Organic acids	Organic acids	156-06-9	82810	71026	77324	12619	12634	5378.8	69346	64379	63859	1315.8	26267	10252	8400400	8398200	8595700	261660	302700	478470	747300	749690	825050	569720	517700	587050	233810	239140	254390	15557	7494	11382	136560	157200	144970	21230	131180	24100	1955600	2181700	2129600	85657
pme2529	163.2	101	164.068	C6H12O5	[M-H]-	1,5-Anhydro-D-glucitol	Others	Saccharides and Alcohols	154-58-5	135860	90246	102410	215450	223440	232630	40485	89522	54270	148770	162130	178250	447810	418240	568480	544080	385740	616120	17284	34091	23540	30212	32393	24069	578900	467900	534770	1217700	1270300	946150	206210	277500	191620	723890	757980	687760	591790	445170	480760	485300
Lmyp002964	166.05	95.05	165.043	C8H7NO3	[M+H]+	2-Hydroxy-1,4-benzoxazine-3(2H)-one (HBOA)	Alkaloids	Alkaloids	23520-34-5	2112	11298	5372.5	10202	11806	15291	11818	13411	8593	4289.2	6174	14487	19584	25731	19306	28426	33343	27400	21187	22327	33363	36478	39155	27412	17729	13406	8582.2	15315	14222	11850	2685.2	4297.5	8042.2	17176	11260	26982	8067.5	27962	12338	22033
pme3083	164.04	120	165.043	C8H7NO3	[M-H]-	2-(Formylamino)benzoic acid	Phenolic acids	Phenolic acids	3342-77-6	751140	722770	686980	301370	295300	271820	633880	514260	623430	297870	234550	221830	53037000	51466000	52551000	2664200	2184000	4241400	6412500	6286200	6403500	6047900	5660700	5227000	2894400	2914700	3079000	1036100	1130000	1130100	1637100	1489300	1489000	905930	840690	760280	17546000	17721000	17584000	1035400
mws1368	166.05	95	165.043	C8H7NO3	[M+H]+	Coixol; 6-Methoxy-2-benzoxazolinone; MBOA	Alkaloids	Alkaloids	532-91-2	6648.8	3319.5	7110.5	7773.5	5043.5	4151	5211.5	3488.8	1786.5	1395.5	4179.8	2604	650920	602320	580190	645940	585430	581470	6695	4870.2	2052	6311.2	4176.2	4181.5	7535.2	2747.2	4877.2	1741.5	2067	5195.2	6945.8	5618.8	12723	2841	15088	9339.2	57605	53202	57202	76211
pme2617	166.05	102	165.046	C5H11NO3S	[M+H]+	L-Methionine Sulfoxide	Amino acids and derivatives	Amino acids and derivatives	3226-65-1	5530400	5337100	5097900	5098000	4294300	4479500	2615400	2736600	2477000	1700600	1742300	1788900	4195300	4341200	4397200	3722200	3830700	3709300	5881500	5454200	6151700	5066200	5671400	5578700	6658800	6416000	5977600	6100400	5607500	6280200	5217500	5664900	4816200	4069500	3956000	3785600	3798700	4257300	3888700	3409800
pme3968	166.07	149.05	165.065	C6H7N5O	[M+H]+	7-Methylguanine	Nucleotides and derivatives	Nucleotides and derivatives	578-76-7	178180	257740	236840	586050	563510	398320	100920	121130	97332	482230	522090	476520	182310	134530	211770	486400	518340	483900	832780	1510000	1587200	1969800	2252600	2153400	126020	103010	108260	1003300	802790	925740	91607	83283	80381	660600	728970	700780	125560	156000	185850	418560
MWS4525	166.07	124.05	165.065	C6H7N5O	[M+H]+	6-O-methylguanine	Nucleotides and derivatives	Nucleotides and derivatives	20535-83-5	679530	604380	732030	1615500	1513300	1644200	283860	333170	365540	1482100	1337500	1471100	446340	411660	447130	1315100	1344900	1145900	2780600	2751500	2945400	4510100	4644300	4553500	481760	481390	437070	2683100	2797000	3156400	259570	206340	255900	2233600	2216500	1979400	444510	490740	479930	1054300
pme0021	166.09	120.08	165.07	C9H11NO2	[M+H]+	L-Phenylalanine	Amino acids and derivatives	Amino acids and derivatives	63-91-2	597610	551630	641520	45991000	48121000	45417000	2578300	2746300	2681500	10787000	10681000	11218000	1619700	1538400	1569000	33116000	32032000	31557000	24989000	23734000	24354000	58029000	58042000	61032000	13781000	13575000	13624000	36415000	38670000	37514000	12426000	11814000	11242000	32764000	32101000	30801000	349100	359640	366490	19537000
pmb0037	166.12	121.3	165.115	C10H15NO	[M+H]+	Hordenine	Alkaloids	Phenolamine	539-15-1	29852	22798	35951	9041.6	32425	25569	14921	25978	17752	2390.3	7575.6	3777.4	126740	118790	102930	119380	115740	39467	4829.9	14293	2525.8	3794.9	27005	5887.2	21564	15088	27325	2966.2	2729.8	1405.7	166620	127650	148990	14847	19797	20515	20662	27205	36165	29187
pme0282	165.02	77.04	166.027	C8H6O4	[M-H]-	Phthalic acid	Phenolic acids	Phenolic acids	88-99-3	79931	75286	79102	107890	134340	99621	87175	70127	114870	197920	190020	160910	841470	931710	1214300	1400700	682070	1314600	153870	165990	173540	226570	212910	249480	224300	236500	248740	337090	402450	372050	107030	115690	126730	182110	174050	175410	523330	638640	566320	770690
pme0281	165.02	121.03	166.027	C8H6O4	[M-H]-	Terephthalic acid	Phenolic acids	Phenolic acids	100-21-0	352100	221320	433600	25170	36157	127680	243390	65741	186440	45024	29524	55918	1927000	2240200	2218400	1969200	1449500	1880300	1145100	1644500	1875500	1282600	1240900	1138300	961720	818050	1053000	330000	313330	293970	382880	308540	267190	377450	180710	299730	1487800	1404500	1414100	1973700
pmc0274	167.1	121.1	166.031	C6H6N4S	[M+H]+	6-Methylmercaptopurine	Nucleotides and derivatives	Nucleotides and derivatives	50-66-8	686600	685480	745520	44157000	45780000	45234000	3099500	3366800	3080700	12228000	11748000	13079000	1750800	1651800	1847700	34606000	30929000	31685000	25916000	25318000	24693000	40722000	40664000	43121000	15674000	16107000	16150000	35908000	37114000	34120000	13764000	13028000	13184000	32430000	33371000	29281000	427100	397210	456740	21890000
mws0344	165.04	75	166.048	C5H10O6	[M-H]-	D-Xylonic acid	Others	Saccharides and Alcohols	526-91-0	1918400	1868300	1871800	4470200	4435600	3906000	2478800	2062800	2487900	10777000	9740400	10455000	13931000	14694000	13933000	22982000	17425000	20518000	4770600	4701600	4557700	7655900	7616300	6988600	3491200	3690200	3558400	15950000	15995000	15567000	16924000	17592000	17690000	23973000	24630000	24209000	8276200	7478700	7917000	9487900
pme1266	167.06	124	166.049	C6H6N4O2	[M+H]+	3-Methylxanthine	Nucleotides and derivatives	Nucleotides and derivatives	1076-22-8	3461.6	3620.1	311.23	1594.7	1101.1	3461.4	14335	15486	3627.6	11497	1927.6	1642.6	20645	4737.6	5021.8	5187.7	1917.4	1425.1	59365	44790	44167	52493	38962	77804	5432.7	6830.6	1952.7	6149	1327.5	2586	2061.2	9475.2	2904.3	1423.4	5879.4	4073.9	111110	120660	146230	133820
pme0166	167.06	110	166.049	C6H6N4O2	[M+H]+	1-Methylxanthine	Nucleotides and derivatives	Nucleotides and derivatives	6136-37-4	11078	6173.7	12860	983.06	644.27	6223.1	1302.3	1164.3	1804.9	1185	6164.9	307.26	32583	30004	35121	28035	22779	26874	15648	16604	23551	11974	6413.1	6728.8	4388	1503.9	863.46	2831.2	3855.8	655.69	1375.9	4815.4	3563.4	3019.1	3071.2	1471.1	44721	59645	54703	37597
Lmrn003000	165.06	103.06	166.063	C9H10O3	[M-H]-	2-Hydroxy-3-phenylpropanoic acid	Phenolic acids	Phenolic acids	7326-19-4	98194	98883	75496	626220	570760	528260	1599300	1559000	1832700	13054000	12300000	12928000	395450	342690	399310	718010	498120	712430	3046000	2836200	2882200	5927800	6187700	6273400	982310	1061500	960530	3666700	3525800	3783500	108920	112270	130020	2466900	2640400	2581900	315640	342130	321340	375180
MWS1830	167.07	121.03	166.063	C9H10O3	[M+H]+	Ethylsalicylate	Phenolic acids	Phenolic acids	118-61-6	23945	17494	16860	6172	6735.8	2823	11054	87322	87724	5801.8	8800.2	5440.2	11214	4596	26495	10895	16994	8088.2	40919	50317	39019	118500	91402	85238	58808	61464	52426	45483	26516	39096	18049	9682	10535	82040	112600	63891	30784	5856.2	16510	6560
MWS1839	165.06	92.03	166.063	C9H10O3	[M-H]-	Ethylparaben	Phenolic acids	Phenolic acids	120-47-8	3302.8	2791.5	2932	657.9	887.01	1450.8	4357.2	3703.5	1450.6	533.44	2642.9	2657.4	24201	24167	21575	4830.1	7175	1449.4	15743	7671.1	8834	11567	12598	10199	7680.4	3229.8	6900.5	2377.1	1860.9	1187.1	3835.2	3837.2	4226.5	1674.5	4186.4	1444.2	1720.6	3292.8	723.73	1330.4
mws0467	165.06	119.05	166.063	C9H10O3	[M-H]-	3-(4-Hydroxyphenyl)-propionic acid	Phenolic acids	Phenolic acids	501-97-3	158030	159170	172000	772230	750990	662590	2213000	1770200	2264600	14463000	15469000	15340000	4751300	5037300	4812000	1169400	726850	1147200	4043700	4227300	3779400	8219400	8590100	8297400	1298000	1356600	1395400	4474600	4539000	4679600	253560	211500	225090	3174500	3268300	3070200	1520700	1523800	1564200	537360
mws1382	165.06	122.04	166.063	C9H10O3	[M-H]-	4'-Hydroxy-3'-methoxyacetophenone (Acetovanillone)	Phenolic acids	Phenolic acids	498-02-2	100260	90594	108740	32110	31058	24844	33286	27695	29600	15658	16465	26669	151560	151910	145290	18598	14192	21204	68060	61806	49708	93058	101300	84328	46316	54584	40554	15761	23774	28605	33937	36319	37215	29339	10735	22182	114870	97954	133530	12391
MWSmce165	165.08	59.02	166.084	C6H14O5	[M-H]-	L-Fucitol	Others	Saccharides and Alcohols	13074-06-1	75942	73165	127830	245490	204860	135070	135920	140550	166630	583850	425280	475190	1041600	107580	129200	703100	1552300	533940	264200	244590	240430	266540	265940	261450	218180	220150	235230	682160	205130	192190	449640	260380	366710	982760	956420	803180	570670	529590	522800	272850
pmn001681	165.09	149.06	166.099	C10H14O2	[M-H]-	1-(4-Methoxyphenyl)-1-propanol	Phenolic acids	Phenolic acids	5349-60-0	97581	152300	147930	121630	107980	119470	152540	113380	214010	134720	129950	126290	61966	68042	60718	73575	41628	45015	115800	117050	108490	138510	167870	162610	122530	129020	67268	69730	91746	96255	74515	74917	91633	72791	58653	93276	85032	76895	72436	107640
Zmjp000624	168.06	150.05	167.058	C8H9NO3	[M+H]+	Pyridoxal	Others	Vitamin	66-72-8	56952	56862	73579	108950	80864	103190	130140	134550	126240	222650	172060	200980	216290	201390	206880	253930	249290	248580	269640	321880	266310	346360	310820	288560	198010	142040	161510	373510	373180	373370	402610	323570	339060	467360	465990	549780	150690	157820	155400	128760
pmp001073	168.1	150.09	167.095	C9H13NO2	[M+H]+	Synephrine; 4-[1-Hydroxy-2-(methylamino)ethyl]phenol	Alkaloids	Phenolamine	94-07-5	307530	226580	277820	630710	819410	254530	529650	539200	593310	965350	709620	921780	997860	1166600	1109400	1545700	1143900	1249300	1217400	1201100	1416700	1006300	1267000	904330	493380	318730	426930	930230	965500	860850	1396200	1111900	948320	1187200	1499700	1192000	727560	556530	695290	772990
mws2125	166.98	78.7	167.982	C3H5O6P	[M-H]-	Phosphoenolpyruvate	Organic acids	Organic acids	138-08-9	17383	19332	14098	352980	373650	448250	3625.5	3108	6162.5	3496000	3644600	4243100	32743	49478	30058	364090	396890	416620	7115	5138.5	6101.2	9270.5	14088	19819	14566	11240	9384.8	1267800	1543700	1508200	788.75	2804	5286.2	423130	434650	444200	38053	76811	38527	101590
Zmsp001834	169.05	65	168.042	C8H8O4	[M+H]+	2,6-Dimethoxy-1,4-benzoquinone	Quinones	Quinones	530-55-2	303540	336190	285330	6476.9	2878.1	8037.5	767320	753470	803710	486570	476620	477730	229120	248120	241220	37241	25058	1145.3	506090	480410	454120	26299	35750	28928	683670	603700	701680	63778	77230	85622	830890	729360	831330	10462	10334	11772	47762	51675	55811	2909.3
pme1292	167.1	123.04	168.042	C8H8O4	[M-H]-	Homogentisic acid	Phenolic acids	Phenolic acids	451-13-8	148000	99631	122150	37968	46262	8502.3	211350	141920	202530	19453	26350	3912.9	144360	144250	66442	13840	11681	6173.8	35387	39036	12609	4267.3	4363.1	7814.9	1238200	1413000	1208600	372020	349430	399560	51979	59991	49122	41147	12054	18604	60342	59700	65092	39262
MWSslk066	169.05	65.04	168.042	C8H8O4	[M+H]+	3-Hydroxy-4-methoxybenzoic acid	Phenolic acids	Phenolic acids	645-08-9	29532	36977	32266	20767	13730	47992	8920	20045	10922	6272.2	6349.2	7536.5	8821	7833	10423	8198.8	4141	11951	12329	2342.2	10226	5951.5	6028.5	8179.5	14782	6021.5	55613	10439	29884	11542	11014	18118	15751	15881	18133	44502	11404	6798	7542.5	57333
pme2598	167.03	123.04	168.042	C8H8O4	[M-H]-	3,4-Dihydroxybenzeneacetic acid	Phenolic acids	Phenolic acids	102-32-9	140550	122040	126960	12443	39050	4531.1	224730	186130	223930	44670	30315	45690	109480	191080	116720	62685	36391	62004	70241	113600	65504	20734	118080	6643.8	1196100	1412400	1307000	361560	359520	446420	115310	36100	63252	46067	35929	33026	101610	78556	95728	2290.5
MWS2417	167.03	121.03	168.042	C8H8O4	[M-H]-	3-Hydroxymandelate	Organic acids	Organic acids	17119-15-2	21858	21726	24337	10758	3369.1	2070.8	51320	37230	48454	4320.4	11396	3617.2	21600	25050	20045	5087	2411.8	1906.7	14409	12290	13120	5825.4	1767.7	239.48	275450	276360	276400	74327	65895	81904	25430	29308	22757	5837.4	3690.5	4511	25030	17040	22632	647.41
mws0028	167.03	108.02	168.042	C8H8O4	[M-H]-	Vanillic acid	Phenolic acids	Phenolic acids	121-34-6	10525000	10639000	11156000	456750	405550	427700	6199300	5553000	5920600	124430	156160	145290	6049000	5968200	5823400	188060	114240	225800	5907100	5665800	5326700	1435700	1378200	1530200	9116400	9381200	8880300	252870	283110	280340	3933900	3900600	3949300	390520	301010	284590	8469500	7801600	8299200	210540
MWS3136	167.04	108.03	168.042	C8H8O4	[M-H]-	4-Methoxysalicylic Acid	Phenolic acids	Phenolic acids	2237-36-7	3286.5	1667	5365.4	3774.8	3102.7	2096.5	1366.5	5293.1	6120.5	2805.3	1866	4141.5	69936	55872	54196	41547	16965	21685	19984	30026	12004	23025	31835	29918	241800	252140	238690	265420	246360	256380	100630	97498	110510	172340	164670	143460	318650	329640	322410	269220
MWSmce490	167.04	123.05	168.042	C8H8O4	[M-H]-	2',4',6'-Trihydroxyacetophenone	Phenolic acids	Phenolic acids	480-66-0	11588	7131	13005	3590.9	1159.4	7864.9	1215	2393.1	4909.1	4830.7	11160	3817.7	204130	161510	232820	236480	146870	242640	24447	14901	17143	17667	22088	19216	10768	5799.7	21125	8252.4	12719	17009	14086	5549.9	1533.5	2328.3	3121.6	3609.6	52706	44108	47653	47541
MWSmce501	167.04	108.02	168.042	C8H8O4	[M-H]-	Protocatechuic Acid Methyl Ester	Phenolic acids	Phenolic acids	2150-43-8	116990	126380	107760	52424	45618	41731	302170	243420	341740	171990	194650	200340	91160	92446	121750	37171	28886	17279	173720	176860	185160	5537.2	3090	11302	546340	645750	666900	674970	672220	890910	505120	576400	485390	67286	44502	75722	143700	156100	130440	52234
MWStz091	169.1	70.07	168.09	C8H12N2O2	[M+H]+	Cyclo(L-Ala-L-Pro)	Amino acids and derivatives	Amino acids and derivatives	36357-32-1	584900	541250	522890	665150	685400	587250	562270	553770	527160	574090	593220	584470	827980	931930	841610	882010	931370	953560	1845200	1812200	1836700	2788700	3172600	3011200	460370	497620	468570	616870	618200	656630	469450	482320	426930	856190	1008800	914080	618520	542520	500120	685360
pme1383	170.08	134.1	169.074	C8H11NO3	[M+H]+	Pyridoxine	Others	Vitamin	65-23-6	1270400	1163500	1250900	1245200	1291400	1205100	436570	388980	451310	733300	764370	646240	550890	521500	616240	383920	387280	370200	1686700	1541300	1662000	3745200	3703200	2805700	919700	778550	802170	1241900	1075100	1238600	2144600	2113800	2000700	1250000	1311900	1165400	1860400	1672800	1681300	727690
pme0181	170.09	124	169.085	C7H11N3O2	[M+H]+	3-Methyl-L-Histidine	Amino acids and derivatives	Amino acids and derivatives	368-16-1	59658	24573	70326	56970	63257	54831	29821	32434	24562	13884	19752	15669	42202	52256	42631	65793	49911	42180	7929.9	16426	16891	80842	34757	66235	56897	77223	60019	41830	82502	73182	51174	69016	85644	47487	50901	44288	68769	36582	50115	50430
MWS0933	170.09	124.09	169.085	C7H11N3O2	[M+H]+	1-Methylhistidine	Amino acids and derivatives	Amino acids and derivatives	332-80-9	50972	22110	18225	48673	36196	33304	23091	25853	19339	72175	123880	153660	33019	28069	56790	81671	85917	81657	133510	129010	156510	85064	64344	84982	41565	29622	63430	296970	409990	376950	121870	109830	50621	118210	176780	123090	34953	42452	51019	40784
MWStz063	170.15	152.14	169.147	C10H19NO	[M+H]+	2-Ethyl-2,6,6-trimethylpiperidin-4-one	Alkaloids	Piperidine alkaloids	133568-79-3	25261	28090	36291	36702	26035	25606	22443	31339	28336	33578	31130	32100	26314	25706	32350	13723	12903	21157	49536	59454	66487	63206	49106	43904	45980	29569	38838	30707	31881	53352	103680	95432	86276	47633	50060	55026	39205	34361	38620	26539
pme3186	169	79	169.998	C3H7O6P	[M-H]-	DL-Glyceraldehyde-3-phosphate	Organic acids	Organic acids	591-59-3	1096.5	6060.8	6931.2	14426	10958	6834.8	24454	21179	2556.2	268860	278430	363090	21888	11296	16562	40317	25342	29332	5192.8	11120	4819.5	1919	5904.2	2491.5	8883.8	1217.2	4335.5	75208	63979	61114	959.5	10600	2963.2	5242.2	16364	14926	4574.5	6635.2	6356.8	15844
mws0024	169.01	125	170.022	C7H6O5	[M-H]-	Gallic acid	Phenolic acids	Phenolic acids	149-91-7	52200	49713	106920	13344	2899.3	4645.3	115930	121660	109220	72396	35895	67200	161250	95964	106230	7906.8	1808.3	8759.7	95238	99071	18003	9525.6	12891	11412	905570	1052400	931170	16691000	17142000	18078000	32208	4218.9	40043	3762.1	4607.7	9387	19701	2703.7	40044	13541
ML10176345	171.03	109.03	172.037	C7H8O5	[M-H]-	3-Dehydroshikimic acid	Organic acids	Organic acids	2922-42-1	1866	3046.2	10562	16504	9586.8	12220	1585.2	6715.5	2527.5	22386	29253	23377	17147	16629	1558.5	61078	63861	64920	2251.5	1221.2	1559	1413.8	10570	9186.5	21386	13620	21002	23133000	22284000	22777000	641.5	1424.5	5788.5	7324.2	2484.5	17134	11946	20688	11837	47905
pme0124	173.09	115.5	172.085	C7H12N2O3	[M+H]+	L-Glycyl-L-proline	Amino acids and derivatives	Amino acids and derivatives	704-15-4	17232	11120	14238	3250.2	1947	3951.5	4625.8	7204.8	5261	1350	1935.2	1953	14439	11783	15390	4012	1313.5	3256.5	24436	10558	18002	15719	8572.5	16733	12431	14345	15143	5184	1341.5	5154	30254	42161	29139	6813.1	7870.2	8572.2	12942	6567.5	8620.8	2641.2
Lmbn003524	171.1	99.08	172.11	C9H16O3	[M-H]-	9-Oxononanoic acid	Organic acids	Organic acids	2553-17-5	139860	133210	153470	20238	25271	23417	282280	260390	362290	104670	108310	101100	784440	774100	799850	20277	17358	21234	191140	188940	188520	170920	176670	140300	714710	684340	677880	52760	56674	51775	113460	117950	129080	54558	58388	63769	278770	252530	268210	14667
Zmgn004439	171.14	153.14	172.146	C10H20O2	[M-H]-	Decanoic acid	Organic acids	Organic acids	334-48-5	5187.6	4334.4	4184.3	1026.5	1104	2018.7	3247.3	2459.4	3574	1202.1	1068.1	926.28	8985	8331.9	7720.2	1180.6	1215.9	1580.7	1454.6	2295.3	2994	3828.3	1690.6	2727.5	4982.1	4934.7	3844.3	1776.9	981.87	1706.6	4039.4	4068.4	3711.2	2002.4	1874.1	1682.9	10164	10357	9996.3	2607.8
MWS5169	172.04	128.05	173.048	C10H7NO2	[M-H]-	Quinoline-4-carboxylic acid	Alkaloids	Quinoline alkaloids	486-74-8	53342	49368	41586	45608	47437	44244	10763	8694	12776	10978	17009	10513	207520	251360	231260	248330	156030	263640	63085	64514	75456	101210	109140	106200	44480	35366	43322	41566	48936	49556	117240	119310	104110	115040	134740	132290	356210	337900	371810	341570
MWSslk038	174.11	114.09	173.105	C8H15NO3	[M+H]+	6-Acetamidohexanoic acid	Organic acids	Organic acids	57-08-9	6582	9699	4309.5	9413	9922	4564.8	2348.5	2352.5	6587.8	31289	27335	20289	62735	47385	51190	40554	31516	30080	40598	41224	63552	108890	88768	76459	6129.5	7095.8	14379	13481	15676	20416	3337.5	2395	3757.5	20686	16902	13140	54384	38459	24055	36697
pme2853	172.1	74	173.105	C8H15NO3	[M-H]-	Hexanoyl-L-glycine	Amino acids and derivatives	Amino acids and derivatives	24003-67-6	2531.8	631	341	403500	362270	325790	1881.2	3162	1262.2	53872	54011	48152	5989.2	8871.5	6965.8	439250	197100	393140	43303	37474	28528	203390	214400	213660	639.75	1251.5	615	1319900	1213900	1276700	3175.8	1260.2	1903.5	309780	327670	288010	1269.5	2530.8	627.75	462970
pme0253	174.11	86	173.105	C8H15NO3	[M+H]+	N-Acetyl-L-leucine	Amino acids and derivatives	Amino acids and derivatives	1188-21-2	187250	230990	202530	4886.5	12485	2736	774640	884000	821350	30360	20369	24954	464920	496780	488760	32098	26182	36389	3236400	3304900	3472900	54681	76188	93338	172160	171990	166960	32860	26684	32056	566810	561940	525330	55852	30236	31273	137110	148730	138570	52409
pme3009	175.02	99	174.016	C6H6O6	[M+H]+	Trans-Citridic acid	Organic acids	Organic acids	4023-65-8	381500	606300	429330	1033000	1295500	507380	1193600	1345800	1441500	1777600	703420	842040	734340	869180	737090	1630600	730910	1545900	1052000	652820	254650	690180	896300	401510	311160	956720	995970	455120	428950	262580	632460	550860	970570	871360	745220	930150	230350	256580	930700	1134000
Zmlp004119	175.04	91.06	174.032	C10H6O3	[M+H]+	Lawsone; 2-Hydroxy-1,4-Naphthoquinone	Others	Others	83-72-7	407480	430510	574100	92679	52294	68171	67831	64917	74664	105220	98884	135520	46973	34835	19353	7068.2	17996	4137	52944	85253	69410	71578	47275	55900	1135600	1097200	1043900	968390	894450	943380	227010	209210	187670	145930	169400	197970	26032	18606	10532	6316
Lmgn002091	173.05	93.03	174.053	C7H10O5	[M-H]-	2-Methyl-3-oxoadipic acid	Organic acids	Organic acids	-	16068	2278.5	4355.5	19497	27147	2609.2	3485.2	6824.2	3176.2	20081	21600	18590	616910	776710	660230	748370	417610	711840	31554	19101	14935	5378	21023	4591.5	508260	301010	261750	279050	263380	266570	13372	7570.2	3500	13526	860	12744	92010	75523	98024	172750
Lmgn002184	173.05	93.03	174.053	C7H10O5	[M-H]-	2-Oxoheptanedionic acid	Organic acids	Organic acids	17126-90-8	5185.5	4379.8	18322	22010	29730	20901	7483.5	17889	14181	20436	6916.5	23418	670410	806740	637820	723840	432540	566610	4682.8	14221	3385.5	7412.2	19575	13063	505160	281500	189550	262290	213810	302710	4283.2	4580.8	3518	24191	14285	4501.2	89900	82353	72702	194910
mws0154	173.05	93	174.053	C7H10O5	[M-H]-	Shikimic acid	Organic acids	Organic acids	138-59-0	10166	13593	11618	1597.5	3334.2	4497.2	25159	7020.2	15682	13823	26100	21351	3907.5	4991.5	7659	21562	7820.5	17114	21000	15561	17392	22844	28237	23090	73375	92134	94332	1152500	1103700	1249800	5370	4775.5	1355.5	1905.8	1955.8	622.25	7407.8	11318	5402	7934.2
MWS4471	173.06	58.03	174.064	C6H10N2O4	[M-H]-	N-Alpha-Acetyl-L-Asparagine	Amino acids and derivatives	Amino acids and derivatives	4033-40-3	12876	12592	17803	2033.2	3956.5	5633.8	4464.2	17796	7871.2	5409	4376.8	1850.5	6842	13393	19070	3128	6945.8	7401	9798	8136.2	5638.8	18391	23590	19538	23080	22797	31687	54411	42987	62765	172440	232400	165050	30574	30673	16200	12067	3063.2	8864.2	4560
Zmbp000555	175.12	130.1	174.079	C10H10N2O	[M+H]+	3-Indole acetamide	Alkaloids	Plumerane	-	1942.6	1985.5	854.53	14050	13670	6677.4	2406.5	2638.2	867.49	1323.5	735.73	1525.1	544.48	1530.8	738.3	24620	15233	5821.5	61499	38312	75795	47568	65769	77174	1980.9	1842.2	2763.7	2660	1099.2	769.26	5890.6	4826	1542	6908.9	2610.4	5181.7	977.94	2498.5	1276.8	5154
mws0242	173.08	111	174.089	C8H14O4	[M-H]-	Suberic Acid	Organic acids	Organic acids	505-48-6	717970	710130	746550	694400	728290	697640	585270	537850	666870	2817800	2721000	2799100	4074000	3842900	4076400	4807500	3831900	4580100	1022800	950550	1000400	3952600	2909000	3624300	984860	981750	985990	1780200	1828500	1768600	336620	308400	371350	1187400	1219100	1235000	2737400	2709800	3001100	2913200
Zmyn000155	173.11	131.08	174.1	C7H14N2O3	[M-H]-	N-α-Acetyl-L-ornithine	Amino acids and derivatives	Amino acids and derivatives	6205-08-9	38823	60222	48204	37897	48313	47622	283020	278270	295420	91304	90738	88606	64312	78870	88635	59781	76844	116530	54454	61826	63977	14994	7771.8	6418	77336	77340	79387	85657	86240	93725	50534	35795	70247	231910	160790	180760	19269	25502	4078.2	51031
mws0260	175.12	116	174.112	C6H14N4O2	[M+H]+	L-Arginine	Amino acids and derivatives	Amino acids and derivatives	74-79-3	1180900	1385500	1300100	1500200	1623500	1419300	4608600	5036500	4451000	1192200	1523000	1693400	1412000	1258200	1420800	1923900	808510	2246600	11185000	10413000	10891000	2790900	2794200	2667200	2514500	2896400	3179900	2397100	2442600	2529800	3045900	2720000	3147500	5878200	4210200	4644300	317970	382190	365300	973680
mws1105	175.12	130	174.116	C11H14N2	[M+H]+	Gramine	Alkaloids	Plumerane	87-52-5	7479.1	5087.1	13784	168140	178980	153200	35875	23504	11287	3126.4	1680	5876.3	9958.4	6937.4	2781.7	88648	106740	120520	71536	40991	92241	128890	180480	135350	16059	18740	13234	67074	83568	63846	49701	76258	86843	145090	135190	115070	2714.1	3122.8	9306.5	82985
pmf0173	173.15	173.2	174.162	C10H22O2	[M-H]-	1,2-Decanediol	Others	Saccharides and Alcohols	1119-86-4	228900	168110	156530	173200	131630	169320	191950	158530	188320	96575	115440	96549	2405900	2424700	2325800	238310	157820	203980	88549	122050	137430	219700	205090	212020	183630	202700	190990	112950	68449	100750	133140	116960	107670	130650	157560	107570	1845200	1856700	2104500	438290
pme2559	174.04	88	175.048	C6H9NO5	[M-H]-	N-Acetyl-L-Aspartic Acid	Amino acids and derivatives	Amino acids and derivatives	997-55-7	135410	155650	144150	291200	286450	260210	109380	166150	145250	131780	117330	155800	185150	160720	174820	258510	385900	270460	145040	153280	152160	248100	261960	278030	154170	132310	138200	216740	237680	265470	1037400	1111800	908370	1277700	1554700	1187300	86834	86035	77026	205210
MWSmce690	175.02	59.01	176.032	C6H8O6	[M-H]-	Erythorbic Acid; Isoascorbic Acid	Others	Vitamin	89-65-6	66448	52091	71048	81443	68945	69586	303650	7537.5	312780	355670	338790	507120	104190	68424	37907	109950	16206	61843	346970	387020	347570	11117	7147.8	5782.8	78516	62436	100280	139410	116720	118390	257810	390910	429850	363630	341800	368400	91954	38760	87793	24754
mws4175	175.02	85.03	176.032	C6H8O6	[M-H]-	D-Glucurono-6,3-lactone	Others	Saccharides and Alcohols	32449-92-6	23997	18354	23907	42291	47030	64418	14130	10439	27831	69377	69412	77745	68729	86707	77441	61638	66605	61624	16130	20923	34930	17323	27672	15686	84779	83730	108470	262390	219360	289110	53600	27960	76386	86616	71365	86789	52928	52340	44977	58569
Hmfn000531	175.02	87.01	176.032	C6H8O6	[M-H]-	L-Ascorbic acid (Vitamin C)	Others	Vitamin	50-81-7	2973.8	14895	6026	40750	67032	51442	21224	25711	21110	64428	63894	82211	55158	22376	121740	26758	21192	177680	48300	13920	5932.5	47335	24600	32814	28970	39973	20932	119320	87766	81449	20567	17070	9101.2	92516	187760	188610	23367	43622	12984	180110
Zmgn001448	175.06	115.04	176.068	C7H12O5	[M-H]-	2-Propylmalic Acid*	Organic acids	Organic acids	-	4809200	5213200	4301300	15950000	16112000	14807000	363680	231280	387800	20968000	21047000	21115000	2055700	2107000	2063800	21319000	10407000	20966000	25539000	22787000	23213000	41103000	40127000	41285000	3406800	4078600	3612400	32512000	34259000	34872000	6303400	5979400	6220600	27716000	29728000	26669000	858800	885490	993870	6441400
Lmbn001754	175.06	115.04	176.068	C7H12O5	[M-H]-	3-Isopropylmalic Acid*	Organic acids	Organic acids	921-28-8	5135900	5305800	4593900	16073000	15923000	15379000	385550	290280	321400	21242000	20374000	20631000	2184200	2077600	2098300	21662000	10754000	20583000	25106000	23336000	23536000	41477000	40599000	40390000	3675000	4164900	3999600	33322000	33571000	34159000	6428500	6125900	6030700	28676000	29766000	26699000	819180	889400	909470	6766900
pmb3101	175.06	115	176.068	C7H12O5	[M-H]-	2-Isopropylmalic Acid	Organic acids	Organic acids	49601-06-1	3105400	3092600	2565600	11672000	11091000	10195000	174650	141550	213990	13786000	13522000	14533000	1273500	1348600	1184800	13878000	6051500	14142000	19707000	17273000	18225000	30860000	34493000	34186000	2429500	2748900	2614000	24679000	26406000	27666000	4457300	4235200	4152600	22323000	21249000	20044000	526950	514040	543140	4602800
mws1074	177.02	121	178.027	C9H6O4	[M-H]-	Daphnetin	Lignans and Coumarins	Coumarins	486-35-1	133460	121760	115530	15695	18498	13136	71627	40770	67362	11137	6633	13330	37396	86283	44622	11350	10346	2319.8	19047	27764	25952	702	1552.5	2383.5	221140	277160	242640	35450	38739	43949	28169	18081	20321	2591.8	2375	3672.2	19291	14585	16300	6306.2
pmf0367	177.02	88.9	178.027	C9H6O4	[M-H]-	5,7-Dihydroxychromone	Others	Others	31721-94-5	4920.9	5329.1	10370	2860.5	4169.8	3474.5	754610	688320	770120	86997	93480	93482	24320	13276	19002	10313	3815.2	7718.8	4617.2	1135.9	5047.4	1513.5	2839.5	1855.8	8014	5177.4	8944.8	3818	7198.2	7486.8	50459	35597	50514	17038	21026	13630	9929.2	4916.1	4658.9	2311
mws1013	177.02	133.2	178.027	C9H6O4	[M-H]-	Esculetin	Lignans and Coumarins	Coumarins	305-01-1	1027100	891640	902790	255500	278040	258220	1776600	1344500	1997400	1149900	1261200	1248000	1981000	2260200	1796000	210420	170800	273080	155330	126850	138980	5651	3387	12246	7324500	6663000	7341200	603460	602380	651370	932180	979010	951620	56474	39924	40099	679430	822110	822740	185540
MWSmce220	177.04	59.02	178.048	C6H10O6	[M-H]-	D-Glucono-1,5-lactone	Organic acids	Organic acids	90-80-2	47853	41985	53104	25697	34531	23929	25278	25196	24898	12906	5403.2	16730	21158	53563	44148	44922	39298	10430	245600	252970	280710	123310	192480	173680	372080	372900	306670	198760	231370	198870	6832	4307.5	5369.5	55539	16487	42288	41288	48948	48297	38958
pme2253	177.04	59	178.048	C6H10O6	[M-H]-	L-Gulono-1,4-Lactone	Others	Saccharides and Alcohols	1128-23-0	56834	61890	46770	35202	34792	28870	21172	6094	9694.2	15632	11597	16209	14998	27457	4291.5	20682	24077	21180	233900	261270	262370	134300	185500	194670	327580	411090	319470	167500	229970	217410	8348.2	30896	10709	25340	50339	17532	58252	45521	60466	48658
Lmgn000242	177.04	113.02	178.048	C6H10O6	[M-H]-	4,5,6-Trihydroxy-2-oxohexanoic acid	Organic acids	Organic acids	56742-44-0	1866	14398	1664	28300	40013	29847	544150	460530	405070	2310000	2170000	2536000	1228000	1367200	1315000	2325200	1110500	2455000	5240.8	7915.5	2566	3207.5	11725	10705	21871	16423	22472	54002	32048	45943	1283	13583	1378.8	40398	28608	27907	87824	128000	120480	116010
mws1200	177	145	178.063	C10H10O3	[M-H]-	Trans-4-Hydroxycinnamic Acid Methyl Ester	Phenolic acids	Phenolic acids	19367-38-5	14835	14881	14812	15163	11686	10425	24064	20876	22549	5979.5	3612.3	6396.3	573020	650670	480780	457020	328750	547070	234110	234140	225130	3313400	3234700	3091600	32283	36999	34090	18347	16282	23244	30397	34577	25050	27062	25047	22667	140360	187420	137960	99763
pmb2795	177	145	178.063	C10H10O3	[M-H]-	4-Methoxycinnamic acid*	Phenolic acids	Phenolic acids	830-09-1	13189	11670	12810	10047	13083	7691.6	16070	17049	25197	3496.5	6560.3	5450.3	489460	571880	425140	335540	283850	470970	202190	200940	200670	2768600	3168800	2989600	24660	38337	27053	10858	14061	16315	22367	26336	30206	21899	22180	20878	103480	140950	99112	79449
mws1195	179.07	147.1	178.063	C10H10O3	[M+H]+	p-Coumaric acid methyl ester*	Phenolic acids	Phenolic acids	3943-97-3	90032	110860	134050	86723	120160	90454	92637	91018	155470	73439	46405	34459	341060	368100	281750	241230	265230	309490	145440	133170	132620	1292900	1275300	1219300	44516	97119	60128	48977	48255	25044	70679	67499	124410	64929	70557	87532	151380	129450	110340	87018
mws0009	179.07	91	178.063	C10H10O3	[M+H]+	Coniferaldehyde	Phenolic acids	Phenolic acids	20649-42-7	1097500	1078800	1202900	430460	358050	307160	1152700	1203000	1322900	141670	189080	190720	1005500	905940	1022100	45866	124560	151930	83850	65523	77334	42130	58420	87394	622710	833810	710020	193040	182190	161300	525330	557710	502690	151960	125910	120780	1288100	1260900	1163200	51946
mws2212	179.03	135.05	180.042	C9H8O4	[M-H]-	Caffeic acid	Phenolic acids	Phenolic acids	331-39-5	438550	442900	374350	306920	353930	373050	2691100	2086000	2630200	2532300	2717500	2558600	3924300	4040100	3750100	285700	210880	493040	151200	132920	97394	108500	128560	154480	16907000	19012000	17182000	1314500	1189600	1320200	2623300	2546400	2603300	65322	81057	37779	589050	714320	647170	170740
mws4170	179.06	59.01	180.063	C6H12O6	[M-H]-	D-Glucose*	Others	Saccharides and Alcohols	50-99-7	473410	559910	608580	236440	267430	265350	3296500	2214700	2011000	618570	785200	571870	2624100	2534600	2363600	1041400	1710200	736410	798400	654360	454300	369390	402230	518010	3833400	3825200	3842300	1190200	1132300	973880	7481600	7505000	7497800	2404300	2280000	2406200	627600	695440	839840	313370
pmf0139	179.06	59	180.063	C6H12O6	[M-H]-	D-Galactose*	Others	Saccharides and Alcohols	59-23-4	495340	495440	398850	209120	200980	211620	1729300	3799300	3888300	764930	496510	276810	2087400	1868600	2506800	812450	896200	851470	556680	640410	226500	349920	377430	362640	2228500	2757100	2358000	824090	845730	617780	5426500	5121300	5569400	1924600	1956000	1994100	324390	407620	491080	157510
pmf0138	179.06	59	180.063	C6H12O6	[M-H]-	D-Mannose*	Others	Saccharides and Alcohols	3458-28-4	687290	730530	597180	110870	94220	167100	2466700	4263400	4522800	705440	267440	505840	2450600	2394700	3038400	479340	638270	633760	864210	791140	735140	343240	424430	374740	3258200	4142400	3835100	536970	646300	575650	7458300	7270000	6685600	1389300	1294300	1253500	421360	488540	626030	131850
Hmln000297	179.05	59.01	180.063	C6H12O6	[M-H]-	Inositol*	Others	Saccharides and Alcohols	87-89-8	409370	552570	590110	238710	360410	383710	3157800	2119300	2148300	513790	703850	586180	2527300	2460800	2428000	880470	1190600	924260	629640	666500	709740	367170	250340	313540	3797400	3063900	4077700	1013900	945990	883430	7561000	7127200	6887700	2388800	2145000	2371800	591870	634690	784280	375960
mws1164	179.06	59.01	180.063	C6H12O6	[M-H]-	D-Fructose*	Others	Saccharides and Alcohols	57-48-7	426390	524570	664690	291240	222520	230030	3010900	2159600	1942000	524360	703270	831980	2245700	2323300	2361900	921000	1216300	702690	444470	477060	409210	386920	360380	406210	3566400	4155700	3780900	1121800	949620	931930	7875200	7312600	7629800	2228500	2261700	2569800	494940	642080	877330	282510
Lmbn004847	179.07	146.04	180.079	C10H12O3	[M-H]-	4-Methoxyphenylpropionic acid	Phenolic acids	Phenolic acids	-	3043300	2846300	2880100	791790	641510	761600	2687300	2419500	2990800	420370	587160	576380	1183000	1209600	1157200	71186	79804	194680	463580	396730	364510	29804	64452	84859	1213200	1535200	1286300	335450	300740	374600	3217700	3229700	3231300	451010	315870	315750	1960300	1747400	1652900	33168
mws0093	179.07	146	180.079	C10H12O3	[M-H]-	Coniferyl alcohol	Phenolic acids	Phenolic acids	458-35-5	4923900	5108200	4731400	1268200	944030	1102500	4749500	4447400	4853600	802030	880650	1100100	3229900	3407500	3184100	202900	170440	422330	935640	742210	747090	52677	147820	201900	2543500	2627800	2585700	634200	615690	799740	6059000	4960900	5837300	788000	536160	597060	3740300	4073900	3473000	93163
MWS2070	179.07	92.03	180.079	C10H12O3	[M-H]-	Propyl 4-hydroxybenzoate	Phenolic acids	Phenolic acids	94-13-3	46810	44214	53801	6949.6	6129.6	6922.6	33273	28412	33628	5368.7	3716	4234.2	15948	15513	16646	3675.4	4240.7	3923.7	46902	39866	46081	17989	21269	20695	36849	40365	35626	4367.8	6484.8	5985.2	22228	18568	21495	4340.9	4179.3	5162.5	13692	9763	12260	3388.6
Lmyp001801	182.04	136.04	181.038	C8H7NO4	[M+H]+	2,7-Dihydroxy-1,4-benzoxazin-3(4H)-one (DHBOA)	Alkaloids	Alkaloids	69804-59-7	3200.8	12020	8859.6	7021.8	3755.8	5056.7	5297.6	5106.2	10948	751.48	9867.4	4117	3385400	3296700	3691700	20432	21489	149740	4842.6	12696	8688.6	32567	64252	85182	5871	2311.9	3268.1	2159.3	9783.2	9454.5	17820	40077	62945	8308.8	14553	37699	281790	296720	294090	61685
Zmsp000878	182.08	136.08	181.074	C9H11NO3	[M+H]+	4-Hydroxy-5-(2-oxo-1-pyrrolidinyl)benzoic acid	Alkaloids	Pyrrole alkaloids	-	537980	536440	458730	26623000	22233000	24504000	1551600	1582400	1670800	447900	436130	499470	3803000	2813100	3119800	11322000	10877000	10050000	7188400	6940400	7900400	23901000	25169000	23077000	2957500	2614900	2575100	15097000	15884000	17013000	1012600	1458100	1585700	14389000	15325000	14717000	400250	322510	354290	3587500
mws0250	182.08	136.1	181.074	C9H11NO3	[M+H]+	L-Tyrosine	Amino acids and derivatives	Amino acids and derivatives	60-18-4	48925	53034	46413	3543800	3011300	3270400	193210	167150	178750	36312	40022	30636	439450	390850	354760	1261300	1348900	1214000	777630	834280	1094600	3486400	3901600	3045100	302550	293200	231000	1973900	1946100	2103500	123770	108960	104270	1723300	1974100	1749800	33507	34816	34625	444930
MWStz070	182.08	91.05	181.074	C9H11NO3	[M+H]+	N-(2-Hydroxy-4-methoxyphenyl)acetamide	Alkaloids	Phenolamine	58469-06-0	1485600	1311900	1257500	56086000	48094000	57429000	4673200	3995200	4683400	828160	887430	973220	9064500	8297700	8025100	27554000	29186000	26734000	20518000	20200000	24524000	53841000	62286000	52067000	7278500	6410200	6604000	38677000	38228000	41822000	2811500	2795600	2898500	35080000	34760000	32689000	962230	793360	856710	10979000
MWSHY0042	183.07	140.05	182.058	C9H10O4	[M+H]+	Syringaldehyde	Phenolic acids	Phenolic acids	134-96-3	417730	378610	341740	143800	136420	200160	1561200	1206600	1488400	338870	371840	447260	1204500	1127000	1258600	218130	251490	311760	236560	268700	195890	51312	77702	76948	954490	940240	794300	224090	216530	213220	529550	481810	599250	214470	189430	171650	785490	974170	876670	133500
MWS5206	181.05	135.04	182.058	C9H10O4	[M-H]-	Hydroxyphenyllactic acid	Phenolic acids	Phenolic acids	306-23-0	80487	79919	90472	372590	347580	354270	31795	23359	41451	606980	529110	629470	473560	485180	507280	1069100	481210	958540	411160	355250	426620	1165200	1071900	1061500	370940	347600	353740	1245700	1346700	1369600	82172	77365	75290	771560	784320	712870	193720	197260	187920	397490
Hmtn001288	181.05	135.04	182.058	C9H10O4	[M-H]-	Methyl 2,4-dihydroxyphenylacetate	Phenolic acids	Phenolic acids	67828-42-6	75686	79410	82082	354090	303550	305470	38258	20083	15665	572530	590420	600850	462550	453640	505200	921850	534800	944750	387410	402380	359410	1029100	1025400	1098800	306790	362920	320320	1220500	1277300	1295100	66823	73738	76769	659560	738050	624470	172380	179090	171190	404670
mws0117	181.05	122	182.058	C9H10O4	[M-H]-	Homovanillic acid; 4-Hydroxy-3-methoxyphenylacetic acid	Phenolic acids	Phenolic acids	306-08-1	88447	68863	79080	20792	12408	15511	62723	67436	101450	5516.8	8557.8	9293.5	24832	13114	28412	20191	8320	17190	25388	29108	32172	28645	38290	33655	97071	64736	85418	24477	25945	29079	34432	49633	55828	29561	24233	14972	21622	12190	17078	2370
MWSmce455	181.05	107.01	182.058	C9H10O4	[M-H]-	Vanillic acid methyl ester	Phenolic acids	Phenolic acids	3943-74-6	39845	40452	36528	50673	44375	33267	36987	30485	46216	23493	25741	23347	68667	55597	60643	32610	21376	28723	57214	62733	59853	162870	188950	175410	31099	35662	30005	24365	21687	26118	32134	23900	28806	21256	18842	18013	43671	60549	52528	30878
Lmlp001436	183.07	165.06	182.058	C9H10O4	[M+H]+	Dihydrocaffeic acid	Phenolic acids	Phenolic acids	1078-61-1	2391.5	6821	3424	21421	32985	31807	5776	4389	9205	81508	60352	85982	7264	17149	12035	12152	15656	19630	106150	131450	131470	137580	152470	126000	3610	6207.2	1467	57836	60984	84743	28778	26685	36772	98608	116840	130900	12892	4462.2	3773.5	8541.5
mws0214	181.07	71	182.079	C6H14O6	[M-H]-	D-Sorbitol	Others	Saccharides and Alcohols	50-70-4	248290	490760	505750	3466.1	5282.7	8065.6	57680	32285	37131	5832.2	5386.7	3661.3	2233600	1926300	1616500	42698	50787	36103	59822	66157	64034	110660	78410	88434	547400	647490	540980	14743	27496	25262	987530	814550	928410	32731	23895	43578	2055600	2543700	2793300	24795
mws1155	181.07	101.02	182.079	C6H14O6	[M-H]-	D-Mannitol*	Others	Saccharides and Alcohols	69-65-8	65332	95872	138100	5120.2	1107	3427.5	21709	11402	6833	1669.8	578.25	1093	618040	516990	552680	17511	22600	11570	15165	22982	24152	54567	36326	32304	124020	185820	155350	6314	10955	1639.5	312330	217890	279840	12765	10359	6990	431430	576630	660820	7826.5
pme2237	181.07	101	182.079	C6H14O6	[M-H]-	Dulcitol*	Others	Saccharides and Alcohols	608-66-2	246170	427660	444770	5090.4	3369.5	10245	41224	37706	38953	8505.2	6664.1	4602.1	2175000	1887200	2549100	72151	61588	51731	104000	98504	77357	208780	159700	147910	559480	634850	697950	17174	31794	24281	1180800	855180	989530	49343	43481	44500	1660800	2816600	2924800	36119
pme2596	184.06	148	183.053	C8H9NO4	[M+H]+	4-Pyridoxic acid	Others	Vitamin	82-82-6	311660	257750	270650	401090	370570	346740	71634	40519	53584	128900	116440	95370	8440700	9260600	9249100	9666400	10204000	9232900	366280	351680	342440	568920	601270	535840	202710	191580	230350	399370	404820	411230	142390	151140	163420	343630	304570	298420	2443000	2165300	2558800	2773200
MWSmce387	183.03	124.02	184.037	C8H8O5	[M-H]-	3-O-Methylgallic acid	Phenolic acids	Phenolic acids	3934-84-7	407330	388000	363340	168660	171270	155310	250070	170930	235300	262920	243370	267800	881040	970120	923460	175610	100020	171300	200980	201810	207700	16016	20373	21782	318390	313390	343940	194480	231730	221930	233810	219540	199260	208910	194420	196350	748330	789400	724970	98551
MWSmce230	183.03	124.02	184.037	C8H8O5	[M-H]-	Methyl gallate	Phenolic acids	Phenolic acids	99-24-1	99758	115480	141360	31012	17732	22378	52378	40777	42305	41510	7618	18262	60992	68166	82856	24856	41336	11196	47041	77439	61770	21127	5549	32707	192430	273820	216840	118380	117670	132520	176420	216610	179620	199050	156430	157240	251990	121430	120470	33097
MWSslk083	183.06	153.02	184.074	C9H12O4	[M-H]-	4-Hydroxy-3,5-dimethoxybenzyl alcohol	Phenolic acids	Phenolic acids	530-56-3	2334	3206.2	2992	28854	30834	26200	9350.2	3791.5	7073.8	16220	17692	28012	768.25	3566	4051	55608	19727	41573	9220.5	5058	5092.8	2552.5	1007.5	1012.5	3536.5	1013	770	81104	81554	94875	1002	3488.8	2553.8	1516.8	1245.2	9144.5	2514.5	8189.5	17768	16016
MWSmce329	185.08	125.06	184.074	C9H12O4	[M+H]+	Antiarol; 3,4,5-Trimethoxyphenol	Phenolic acids	Phenolic acids	642-71-7	460960	350570	405460	52370	29338	35778	34310	8137	8550.8	22050	9376	7580.2	77982	123340	67606	17648	28486	12818	26395	14140	31102	11033	8129.2	90390	43964	27613	28995	34710	24238	41068	10221	8581	15020	24274	11003	17596	1413800	1467000	1624200	200190
MWS1816	183.14	183.14	184.146	C11H20O2	[M-H]-	10-Undecenoic acid	Lipids	Free fatty acids	112-38-9	13225	14291	13722	19364	14370	18690	15705	14399	11463	18856	19848	16172	4245.7	3005.6	7302.8	12383	15290	10270	11572	9448.2	9211.8	11212	10128	13261	13044	12755	15159	17774	13961	13515	13603	15417	13867	18624	20559	18603	12790	12101	12341	11769
pme2602	184	97	185.009	C3H8NO6P	[M-H]-	O-Phospho-L-serine	Amino acids and derivatives	Amino acids and derivatives	407-41-0	795.23	3753.2	3905.3	5512	6382.1	10309	14615	11235	18478	12763	27987	31428	45709	37898	19971	44055	42117	100060	8389.1	1756.1	10095	6824.4	6450.2	6531.4	17172	4206.5	12237	17200	8317.2	9256.2	108240	117210	118180	87416	91186	90070	41254	33715	37311	43371
Zmgn000447	184.98	78.96	185.993	C3H7O7P	[M-H]-	3-Phospho-D-glyceric acid	Others	Saccharides and Alcohols	820-11-1	11790	22290	20235	46993	64148	54996	9045.6	13604	23161	106860	150020	146680	13998	9878.5	13397	30132	24266	30982	14684	14300	12659	8592.4	12177	8647.5	7405	9038.1	4944.1	36703	45645	43620	8819.7	55173	56549	140940	98575	126830	4977.2	4626.5	5500.6	18583
pme2732	187.1	141	186.068	C12H10O2	[M+H]+	1-Naphthylacetic acid	Organic acids	Organic acids	86-87-3	1928.4	2911.3	987.27	4883.6	6994	4579.3	970.11	794.85	1294.5	129560	137020	125110	3199.6	1952.6	805.12	19625	18904	22682	14313	14908	9573.2	148280	161530	151670	5537.8	4209.5	3606.5	22111	31481	27259	960	1962.3	1273.7	96610	116990	94858	2429.1	2621	2133.5	6367.3
Zmpn002874	185.06	184.05	186.068	C12H10O2	[M-H]-	2,2'-Dihydroxybiphenyl	Phenolic acids	Phenolic acids	1806-29-7	1867.5	1163.3	1181.8	782.78	582.01	96.876	2644.6	2531.7	1459.6	103.52	486.92	146.93	1183.7	968.09	1153.4	92.772	94.716	101.52	21812	22551	23875	99.576	292.19	101.47	7882.5	6097.9	6412.3	96.876	588.55	199.04	298.73	145.15	588.87	92.772	187.54	103.52	393.77	103.52	295.16	195.26
mws0752	185.15	185.16	186.162	C11H22O2	[M-H]-	Undecylic Acid	Lipids	Free fatty acids	112-37-8	940440	899480	938320	296380	269210	283560	806230	656620	883520	291850	277180	283340	2570200	2582700	2488400	324110	270380	356900	995600	959440	890790	499970	435500	495760	936770	935210	851670	335540	321630	359590	678960	664700	720660	358160	380950	283500	4211100	4323400	4592000	769530
Hmmp001310	188.07	118.07	187.063	C11H9NO2	[M+H]+	3-Indoleacrylic acid	Alkaloids	Plumerane	1204-06-4	547670	585370	539660	30905000	29309000	30162000	1224200	1164000	1319500	94151	125410	109920	1185400	1158800	1250200	19515000	17968000	18380000	15031000	13946000	13981000	35292000	34772000	33314000	2711400	2892400	2520900	13672000	14183000	14540000	20794000	20080000	19930000	27906000	28319000	25885000	302260	271030	259190	8339500
Hmgp002327	188.07	118.06	187.063	C11H9O2N	[M+H]+	3-amino-2-naphthoic acid	Alkaloids	Alkaloids	-	553130	569090	542030	31731000	31080000	27812000	1296200	1273600	1209800	111060	114540	128550	1215900	1259600	1260300	18927000	17643000	17961000	14738000	13895000	13839000	34425000	35055000	33935000	2658600	2828600	2682800	13616000	14281000	13867000	21111000	20062000	19570000	26912000	27999000	25577000	301170	283600	272480	8510800
pmn001492	187.1	123.1	188.041	C11H8O3	[M-H]-	Ayapin	Lignans and Coumarins	Coumarins	494-56-4	1260900	1300000	1347600	186190	154220	167750	1596000	1451300	1809400	3107100	3144200	3277400	11490000	12074000	11763000	436350	300000	456780	4015500	4023100	4182500	12222000	12131000	12301000	5244300	5693200	5505500	392050	425870	424850	1044700	1042400	1059600	2334000	2512600	2364600	5024000	5186400	5086600	392820
pme0137	187.07	125	188.08	C7H12N2O4	[M-H]-	N-Acetyl-L-Glutamine	Amino acids and derivatives	Amino acids and derivatives	2490-97-3	689420	659910	591470	772020	630790	564240	748440	812940	804730	1270300	1176500	1305100	1589800	1983600	1206300	734990	1601800	1667200	581260	581140	609810	165770	120060	164510	1957600	1853800	1756400	1150600	1765800	1383100	4617900	5384500	5016700	2156100	2748400	3362100	1115600	524520	944130	1032300
mws0237	187.1	125	188.105	C9H16O4	[M-H]-	Azelaic acid	Organic acids	Organic acids	123-99-9	362710	380890	422560	52647	44457	52691	510490	419590	464130	770350	765860	822190	3686400	3516400	3338500	146890	79658	126330	1061300	1110700	1106200	3200800	3033100	3081600	1569800	1666800	1532100	114920	95481	117970	321780	312680	340270	692790	672890	615120	1417000	1280800	1386700	85442
pme0122	189.12	126	188.116	C8H16N2O3	[M+H]+	N6-Acetyl-L-lysine	Amino acids and derivatives	Amino acids and derivatives	692-04-6	34927	46585	50148	70040	70797	82345	114720	111900	112450	40756	39206	31275	217510	252100	190180	144820	125800	146230	1385400	1299300	1649800	2328400	2373300	2124500	114210	109940	98863	104860	160060	146380	42109	51195	41557	386440	445950	325700	66475	64211	81161	63670
mws5041	189.12	86.1	188.116	C8H16N2O3	[M+H]+	L-Glycyl-L-isoleucine*	Amino acids and derivatives	Amino acids and derivatives	19461-38-2	348460	352260	350840	269340	267470	251920	324230	317660	309190	240360	356280	256710	189310	214660	219520	167570	153550	140190	1659300	1566000	1651600	4821100	4825500	4715100	193280	215630	205480	356930	349090	375210	164650	146270	145650	281590	272920	327360	117560	152020	137880	170490
mws0736	189.12	86	188.116	C8H16N2O3	[M+H]+	N-Glycyl-L-leucine*	Amino acids and derivatives	Amino acids and derivatives	869-19-2	369550	432030	349680	294460	289860	301990	353280	346990	307510	133510	244160	218050	280770	230750	261000	205380	198860	188740	1922700	1894500	1812100	5527500	5716200	5520200	241020	234890	220410	426530	427070	457350	182570	186160	214380	271380	275510	316590	177270	163280	163470	209520
Zmjp000182	189.13	70.07	188.127	C7H16N4O2	[M+H]+	N-Monomethyl-L-arginine	Amino acids and derivatives	Amino acids and derivatives	17035-90-4	92149	71595	22721	963570	1031300	923100	196650	133590	119300	1823200	1648900	2019000	115220	75891	98318	1779400	1565100	1436700	8367800	7789500	8180600	7035400	7428000	7856000	154720	206810	181840	2601400	2776300	2618300	496850	502970	291360	4064100	3682200	3226700	108420	78006	121550	835200
pmf0348	187.13	97	188.141	C10H20O3	[M-H]-	2,6-Dimethyl-7-octene-2,3,6-triol	Others	Saccharides and Alcohols	73815-21-1	2069100	2189200	2226900	290390	260450	239100	2950200	2618300	3103400	5474000	5602300	5819700	22398000	21285000	19901000	790110	484240	795120	7684400	7079700	7048200	22183000	21905000	21109000	9733300	10156000	9129700	705730	720560	702400	1942200	1662500	1888500	4216800	4269300	3970500	8996700	9174000	8964600	515170
MWSslk080	187.13	141.13	188.141	C10H20O3	[M-H]-	10-Hydroxydecanoic acid	Lipids	Free fatty acids	1679-53-4	12510	11411	9144.4	920.98	2786.3	2150.8	6066	12594	7411.5	606.08	461.97	1851.4	59786	56536	52149	11598	5064	9601.1	9446.6	13764	17458	4957.4	3574.2	5102.5	25088	23087	32248	4584.3	2550.1	1227	7650.5	8055.6	7582.1	2072.1	2460.3	4130.1	33846	36331	43065	2015.1
Zmzp000145	189.16	84.08	188.152	C9H20N2O2	[M+H]+	Trimethyllysine	Amino acids and derivatives	Amino acids and derivatives	23284-33-5	7795000	7772700	8241200	8411600	8291500	8550700	839710	918330	756180	1130800	1252300	1210600	1438200	1536500	1502900	1724200	1394800	1563200	8393300	8290700	8426400	11213000	9587300	9830500	1291100	1374300	1411600	1606700	1816400	1647900	3504300	3432600	3273100	4843300	5909100	4831900	610330	674380	688200	484330
Zmtn001624	188.04	144.05	189.043	C10H7NO3	[M-H]-	N-Acetylisatin	Alkaloids	Plumerane	574-17-4	403140	397520	359450	649130	602610	522350	182460	161210	179820	600270	656350	644090	7549600	7109500	7174800	8279400	5312700	8529400	3102500	2989500	2844100	4272700	4330100	4101500	2191300	2885500	2243600	4191100	4039900	4249800	579180	563640	594820	1238400	1262800	1154800	5595000	5232100	5592200	5951500
pme0075	188.06	128	189.064	C7H11NO5	[M-H]-	N-Acetyl-L-glutamic acid	Amino acids and derivatives	Amino acids and derivatives	1188-37-0	438350	591400	423400	605960	526070	544860	235790	309810	235520	159980	146250	176420	3228100	3048000	3598400	285250	424580	330960	1097100	819200	1212400	2002700	1836200	2056800	303490	325560	256820	124350	107540	167230	237630	298410	283670	994160	948420	876850	10534000	12001000	9814500	406290
pme2244	190.09	118.07	189.07	C11H11NO2	[M+H]+	3-Indolepropionic acid	Alkaloids	Plumerane	830-96-6	3310.2	366.09	733.15	31231	28265	27325	6718.4	8321.4	4607	2083.5	3028.5	7135.1	30716	21230	31580	45699	49853	42773	25684	32256	39038	42723	36408	38035	7907.4	10545	6850.4	12103	27121	16004	29514	20856	28866	29517	16555	34112	10881	17453	28385	25718
Zmdn005231	189.06	146.04	190.063	C11H10O3	[M-H]-	2,5-dimethyl-7-hydroxy-chromone	Others	Others	38412-47-4	1980.9	1087.5	650.04	4264.5	5119.4	1698.3	1400.5	1425.8	650.88	1077.7	546.48	1087.2	154960	141160	156970	19942	13283	21026	6487.9	8810.1	5218.4	4529.3	5290	1849.7	34284	35228	34907	555.63	1339.5	3777.5	7321.1	9712	3184.8	2774	3800.7	1533.9	35367	34503	37711	2610.6
pme0278	191.1	128	190.095	C7H14N2O4	[M+H]+	2,6-Diaminooimelic acid	Organic acids	Organic acids	583-93-7	38609	49645	73310	22872	26660	20116	29185	16975	8413.2	15232	31042	22907	127630	136140	124890	37596	54847	12286	57438	75551	74195	58486	58958	51591	173490	193520	189360	53958	48506	78308	25526	14314	22483	178720	249350	279140	33888	36650	44866	22335
MWSmce041	191.1	145.1	190.099	C12H14O2	[M+H]+	Butylphthalide	Others	Others	6066-49-5	3563.1	2559.2	7747.5	9972.9	16201	14133	3756.6	9420.9	3517.8	15458	7872.3	11117	161000	196500	171310	193750	181430	171780	7345	7975.7	14321	44833	39683	26415	3745.2	7843.3	9646.4	20255	11081	22441	5844.6	5685.6	4638	39615	23612	18808	26463	25944	26202	26666
Lmyp003387	192.07	146.06	191.058	C10H9NO3	[M+H]+	2-Oxo-3,4-dihydro-1H-quinoline-3-carboxylic acid	Alkaloids	Quinoline alkaloids	246867-17-4	699660	848970	565530	845700	635040	741580	3166	10948	7764	8268	2185.8	3070	498680	430100	451500	428460	447450	503980	19947	5418	4181.2	13803	20250	26384	310450	311770	249020	344350	286380	347610	75818	61664	85698	68980	74173	72080	125640	165320	143950	144340
mws0281	191.02	111.01	192.027	C6H8O7	[M-H]-	Citric Acid	Organic acids	Organic acids	77-92-9	3558000	3111700	3310800	25308	18211	22114	4039000	3746600	4465400	23894	19965	21955	3210700	3299500	2868900	55536	40542	118040	2225100	1793900	1688200	74703	52532	70575	5901700	7329000	4653400	42992	38898	34047	10798000	12176000	11333000	76488	73137	95906	586000	623340	569990	28360
Zmyn000453	191.02	111.01	192.027	C6H8O7	[M-H]-	Isocitric Acid	Organic acids	Organic acids	320-77-4	29932000	28822000	26144000	307140	262020	303790	38555000	42237000	40442000	215730	251640	231830	16359000	17052000	18157000	1012900	677110	757980	27862000	25851000	26096000	3158400	2545300	3252300	21301000	22946000	21401000	197840	223500	261030	29664000	25016000	25615000	321100	368210	283380	4799900	4737500	4729400	252220
MWSCX014	193.05	133.03	192.042	C10H8O4	[M+H]+	Scopoletin (7-Hydroxy-5-methoxycoumarin)	Lignans and Coumarins	Coumarins	92-61-5	166510	133720	139330	18512	18129	31171	413280	474100	448990	23126	31148	24551	212540	226120	208040	27987	28669	12570	154340	121690	131880	138610	132550	136260	194300	185100	208260	18024	48346	40502	47752	23528	46960	24663	28655	16745	220270	208600	195610	14806
Hmcp002123	193.05	178.02	192.042	C10H8O4	[M+H]+	Isoscopoletin (6-Hydroxy-7-Methoxycoumarin)	Lignans and Coumarins	Coumarins	776-86-3	115080	132700	97581	2111.5	13782	2458	365790	382570	412400	6768	21056	18576	153270	183330	155280	6331.5	5430	16164	116720	110530	108490	90806	117920	126050	193480	162020	166570	14698	9344.8	21243	23759	24306	6503.5	1218.8	6774.2	3439.2	170190	163490	155700	11837
Cmpp003619	193.05	105.07	192.042	C10H8O4	[M+H]+	6,7-Dihydroxy-4-methylcoumarin	Lignans and Coumarins	Coumarins	529-84-0	6420100	5809600	6078900	838470	623660	732370	15072000	13829000	14888000	1321800	1830900	1677100	3487400	3868900	3802000	41206	101800	202260	1532100	1276000	1062700	30430	22536	14467	4796900	5308100	4959000	871180	579150	962390	9118900	8849400	9188800	483890	280170	257690	1416900	1049600	1072300	36166
mws0277	191.06	85	192.063	C7H12O6	[M-H]-	Quinic Acid	Organic acids	Organic acids	77-95-2	12234000	11687000	11199000	137960	112590	119320	15204000	21029000	17310000	107960	128720	139230	6412800	6540800	6655700	343550	324020	278500	10550000	9895600	10332000	1046500	889530	920140	7438800	6588000	6651300	90543	152080	130440	11473000	9639100	9984700	139750	173380	131340	1634500	1546100	1591300	87466
MWS1933	194.08	119.05	193.074	C10H11NO3	[M+H]+	N-(2-Methylbenzoyl)glycine	Amino acids and derivatives	Amino acids and derivatives	42013-20-7	140520	105570	135500	25905	18803	20284	290890	368290	322710	23605	54026	51590	120620	103650	97510	8287	8638.5	4421.5	41960	46097	25473	6290	1955.5	2358	123890	106910	109160	21633	34510	29010	173800	188290	204150	10574	7861.5	5455.8	25824	37220	46702	15977
pme2743	194.08	91	193.074	C10H11NO3	[M+H]+	N-Phenylacetylglycine	Amino acids and derivatives	Amino acids and derivatives	500-98-1	38409	25844	7875.8	63642	47354	47044	109300	111570	123950	150330	119790	144280	462750	494480	447930	518730	553190	517930	56170	60676	48040	81624	105150	79610	347650	225260	278490	391850	383130	415450	9479.8	8258	15107	14030	18001	33014	340990	374220	404700	433100
mws1189	193.04	72.8	194.033	C6H10O7	[M-H]-	D-Galacturonic acid*	Others	Saccharides and Alcohols	685-73-4	27092	26344	41591	50209	40213	52051	46818	46478	62984	180830	147730	127910	41377	22208	27108	64466	32440	83674	18643	20820	17681	93329	69489	72330	4953.5	12724	8785.2	13946	23775	48053	481630	336920	467300	198240	178780	166660	11091	23124	8626	48498
pme3705	193.04	73	194.043	C6H10O7	[M-H]-	D-Glucoronic acid*	Others	Saccharides and Alcohols	6556-12-3	24906	37593	43134	56931	43015	53397	74942	57918	72629	196130	209330	229830	27701	254030	23739	82750	37806	106710	21296	20982	21067	96392	92373	84517	23963	119760	111670	20698	49075	20233	590870	607260	615880	233920	233780	240860	11852	18789	26769	40464
mws0014	193.05	134.01	194.058	C10H10O4	[M-H]-	Ferulic acid	Phenolic acids	Phenolic acids	537-98-4	2387500	2569100	2528100	374620	333910	350680	1328300	1032100	1284100	129050	147430	201240	23372000	26010000	24157000	1048300	1018400	2150400	2065800	2086200	2096400	311220	321800	378590	7782400	8197000	7810300	487880	493350	517750	5547400	5673300	5631700	168200	141270	150940	14339000	15178000	15327000	626620
MWSslk097	195.06	163.04	194.058	C10H10O4	[M+H]+	Dimethyl phthalate	Phenolic acids	Phenolic acids	131-11-3	76858	64701	85484	105140	104580	129340	146310	144390	141100	129720	129280	118940	50220	71709	57959	76547	98586	96511	98479	79389	82339	135190	115220	115110	66273	64627	88278	102980	76485	75510	77880	74342	89309	113730	157880	131420	86000	83867	91701	89934
Lmdn003756	193.05	135.05	194.058	C10H10O4	[M-H]-	Methyl caffeate	Phenolic acids	Phenolic acids	3843-74-1	157480	158810	183630	6798.6	7030.6	9020.5	168050	147000	167560	11406	9903.9	11878	171310	158310	164990	5703.7	2856.6	10068	257370	255450	200310	3723.4	5163.4	6814.8	159110	173680	169810	12059	10525	11640	86058	83649	105970	7787.2	2849.7	1977.7	219890	223980	235570	5037.4
MWSmce632	195.06	93.03	194.058	C10H10O4	[M+H]+	Vanillin acetate	Phenolic acids	Phenolic acids	881-68-5	311330	329560	371580	8355.4	3394	2308.2	629510	626530	681120	29237	41915	8393.8	596830	562830	557970	5148.1	14554	15679	259560	261280	295340	34761	29100	20833	1150600	1274400	1091800	15727	14843	15728	955970	882370	1081100	28231	46075	39962	315830	353940	307870	15120
Lmyp003317	196.06	150.06	195.053	C9H9NO4	[M+H]+	6,7-Dimethoxy-2-benzoxazolinone (DMBOA)	Alkaloids	Alkaloids	29550-09-2	32833	11666	10945	30245	19253	36956	24865	56842	17846	42399	15147	6403	4894600	3382300	3224000	240640	263830	331510	99369	97765	70600	101630	107170	101510	25866	36452	12826	22706	24481	14696	112580	51264	58742	69845	60659	25644	373230	335710	392370	188240
Lmyp002912	196.06	150.06	195.053	C9H9NO4	[M+H]+	2-Hydroxy-7-methoxy-1,4-benzoxazin-3(2H)-one (HMBOA)	Alkaloids	Alkaloids	17359-53-4	38434	15308	26248	6782.8	33592	8390	21595	7868.2	36560	15216	22480	22236	6212100	3108000	3565700	294190	314970	390360	116830	85331	97793	83871	85340	95480	12314	38776	8782	40826	6005.5	37888	53772	41107	69031	62969	70334	43286	354770	458820	401900	207180
MWS1771	196.1	91.05	195.09	C10H13NO3	[M+H]+	L-Tyrosine methyl ester	Amino acids and derivatives	Amino acids and derivatives	1080-06-4	1501.8	7399.9	15854	142000	142260	113380	46040	44005	55678	11222	33902	18522	1020400	1053900	1075500	1290200	979200	1058800	151880	149150	147910	237850	276430	344540	32972	54670	52733	85351	103490	148210	27230	26691	11203	112550	93189	87390	34072	14381	24073	19396
pme0534	195.05	74.9	196.058	C6H12O7	[M-H]-	Gluconic acid	Others	Saccharides and Alcohols	526-95-4	399060	495470	547440	360930	369420	267940	313400	277530	375970	475710	389230	398950	3218400	3027000	2648000	1648800	401840	1184900	434750	416570	412100	419310	362090	418930	115380	1331400	134030	244240	271010	289590	4494700	2946400	3902300	1849800	2035100	1985000	483560	469370	560230	383800
mws0612	195.07	121	196.074	C10H12O4	[M-H]-	3,4-Dimethoxyphenyl acetic acid	Phenolic acids	Phenolic acids	93-40-3	86710	61344	76800	31585	20892	30256	47879	42624	61568	10128	13574	12082	4471.8	5029	8832.8	49787	5685.2	6927	3826	6943.8	5662.8	3151.5	626	1260.8	35580	27093	25708	3757.8	8917.8	9513	25346	47855	35098	16968	13142	11415	31006	45182	65928	5007.2
MWS20182	195.07	136.05	196.074	C10H12O4	[M-H]-	Dihydroferulic Acid	Phenolic acids	Phenolic acids	1135-23-5	17525	15842	16070	4502.5	5487.2	5579.8	24878	8457	19746	17886	20562	11704	110340	169490	154630	34282	15976	28179	21186	33765	17067	6516	10758	20480	70289	75680	87348	11295	27599	33431	34797	38488	40390	6684	13258	7791.2	102440	127550	119990	10051
pmf0319	195.07	137	196.074	C10H12O4	[M-H]-	Acetosyringone	Others	Others	2478-38-8	1404600	1377200	1291600	232390	226870	226280	142750	71622	135570	55240	51568	91028	634790	618790	604190	101350	63940	123700	43049	37948	25552	36417	16484	35174	104390	86352	59120	51454	31668	32240	54146	67110	68025	49687	24217	32192	901420	1032000	1021600	123760
Lmlp002205	197.12	161.1	196.109	C11H16O3	[M+H]+	Isololiolide	Terpenoids	Terpene	38274-00-9	54305	59675	59962	64823	68546	69574	112460	110220	95768	155210	162790	123400	334910	297050	305660	320060	304600	350430	551800	526870	514890	599910	550910	553410	178040	129530	147410	154550	142270	137710	38113	36441	34904	64474	91698	82054	655020	829870	651210	625490
MWStz083	197.13	70.07	196.121	C10H16N2O2	[M+H]+	Cyclo(D-Val-L-Pro)	Amino acids and derivatives	Amino acids and derivatives	27483-18-7	170970	152180	165140	208700	251300	209760	169350	146760	173820	202800	189620	209480	316500	308130	384490	400670	430260	476740	829310	816860	793580	1304500	1230900	1333300	186860	158580	147110	294050	290850	238620	161590	205640	175910	312180	429520	394720	189130	187720	188800	261730
pme3827	198.08	152.2	197.069	C9H11NO4	[M+H]+	3,4-Dihydroxy-L-phenylalanine (L-Dopa)	Amino acids and derivatives	Amino acids and derivatives	59-92-7	21005	16154	20937	38557	62307	33647	59433	57581	24941	61876	85468	69793	44152	80067	63453	63337	52527	34712	155370	166480	111700	113690	133480	104740	58950	136750	129320	174230	249180	110740	110730	88871	88366	70351	114290	69682	26010	73420	27587	17998
mws0027	197.05	123	198.053	C9H10O5	[M-H]-	Syringic acid	Phenolic acids	Phenolic acids	530-57-4	9370800	9337300	8903200	289820	224870	365510	3675300	2879700	3331200	117930	165210	166680	9002600	9246400	8778200	133640	146550	254560	1422900	1602200	1339500	74280	105250	120640	3756500	4151000	4410000	149540	144460	157910	4344300	4316100	4311300	165640	142390	167500	8935700	8959700	9520000	185680
Zmzn000079	199	78.96	200.009	C4H9O7P	[M-H]-	D-Erythrose-4-phosphate	Others	Saccharides and Alcohols	585-18-2	12886	11116	10906	19767	14306	18673	18108	11879	15727	73911	49681	59229	28177	17225	27580	22398	5749.9	10044	55119	47793	55884	6485.4	10009	1062	14084	24346	22340	9285	6736.8	8823.1	17805	16999	15827	38636	37311	33604	6659.6	5393.1	7978.2	3378.7
pmb2640	199.17	199.17	200.178	C12H24O2	[M-H]-	Dodecanoic acid (Lauric acid)	Lipids	Free fatty acids	143-07-7	342210	318260	318710	154160	170940	151060	216980	197220	288210	138860	138010	162610	1433200	1293800	1356600	213020	130290	275310	626300	569980	533910	312080	285490	264630	885350	918020	875770	204030	182870	214260	806840	793320	816770	231620	201750	153050	1079900	1142700	1300900	370850
pme0266	201.11	139	202.121	C10H18O4	[M-H]-	Sebacate	Organic acids	Organic acids	111-20-6	11282	8004.6	10513	57389	60879	52440	9449.6	4536.7	11002	36728	38943	41413	125130	112030	104720	107840	55061	106670	43019	47245	36396	144040	137340	142410	36502	37108	35653	62860	60148	62583	7739.9	6132.6	7684.8	94458	88198	101550	41525	38181	40739	18698
mws5037	203.14	86.1	202.132	C9H18N2O3	[M+H]+	L-Alanyl-L-leucine	Amino acids and derivatives	Amino acids and derivatives	3303-34-2	35600	34960	37001	43578	6025.4	3415.5	65072	47817	52865	1851.9	8089	2969.8	124940	105380	110100	68261	90135	76407	386950	371310	369020	290590	271010	307850	27806	21598	25735	2390.4	2072.7	14647	45300	57098	56114	52314	55627	56386	57383	48976	76986	28167
MWS1844	203.14	129.07	202.136	C14H18O	[M+H]+	2-Pentyl-3-phenyl-2-propenal	Others	Others	122-40-7	7351.8	8718.9	9167.8	10540	13097	14384	12604	10836	13334	12201	10037	9254.7	9181.5	10590	8525.2	9016.7	9843.5	12215	14159	9130	8943.1	2977.9	4315.9	3993.5	7388.7	10509	10317	13174	12239	14922	9031.5	9666.6	10915	12598	12370	7940.2	10821	6631.9	12730	8894.5
NK10251888	203.15	70.07	202.143	C8H18N4O2	[M+H]+	NG,NG-Dimethyl-L-arginine	Amino acids and derivatives	Amino acids and derivatives	30315-93-6	244480	237840	356210	400530	534500	497390	361800	372120	318350	437770	436960	470970	278420	264960	248930	434960	371120	442440	1037600	1007500	1003100	1509000	1715600	1822800	289430	278990	415460	591860	722350	574920	752940	627760	600780	822700	1006800	778410	142510	122460	111740	162810
MWS5164	203.15	70.07	202.143	C8H18N4O2	[M+H]+	N,N'-Dimethylarginine;SDMA	Amino acids and derivatives	Amino acids and derivatives	30344-00-4	257810	210540	254620	477480	465980	381520	252900	330700	281400	381120	360350	369750	219410	251220	239640	258340	225530	284040	821880	739860	727080	1136100	1260400	1141100	241340	281840	264530	428230	471920	576250	576260	555310	650710	741880	693860	652040	77684	91176	94600	90423
pme2060	204.25	136	203.117	C10H13N5	[M+H]+	N6-Isopentenyladenine	Nucleotides and derivatives	Nucleotides and derivatives	2365-40-4	905900	881890	934910	2369200	2146100	2162900	24529	26183	20036	1818600	1573100	1651500	67429	57281	43867	1450200	1584500	1415100	135520	126050	138130	4247800	3798500	4191400	85916	78379	60729	3418900	3573100	3553900	30073	34880	34794	3622400	3697100	3134500	37780	44932	48765	904690
mws0282	203.08	116.05	204.09	C11H12N2O2	[M-H]-	L-Tryptophan	Amino acids and derivatives	Amino acids and derivatives	73-22-3	601190	629300	599330	25076000	24047000	24618000	1254000	1027400	1310000	59411	72618	96680	1017700	1099700	1079300	11452000	8007600	11048000	9887800	9814900	9834600	22527000	24193000	21963000	2439700	2573400	2478100	10347000	10332000	10667000	17650000	17100000	16873000	18772000	19930000	18631000	312570	227160	223310	6078100
Zmbp002538	205.1	146.06	204.09	C11H12N2O2	[M+H]+	1-Methoxy-indole-3-acetamide	Alkaloids	Plumerane	-	46650	55632	50018	2503000	2425800	2289100	97458	92877	95346	15020	11735	12824	89212	121020	103090	1487700	1450800	1359700	1122200	1053700	1125600	2752200	2765000	2686200	196860	200820	200700	1012100	982120	1025700	1736100	1713100	1620400	2081100	2285200	2067400	22995	19228	22929	628350
Zmtn001464	204.03	160.04	205.038	C10H7NO4	[M-H]-	4,8-Dihydroxyquinoline-2-carboxylic acid	Organic acids	Organic acids	59-00-7	10232	12327	3328	11273	12281	15156	10102	15822	7655.3	16221	22343	24026	23203	11239	14697	15086	21067	32268	197550	241400	289230	191030	145560	165430	25047	13226	16225	24740	12412	10921	81831	88558	93244	119340	114630	121170	3689.6	8685.8	3224	8099.3
MWStz152	206.08	118.07	205.074	C11H11NO3	[M+H]+	2-(Acetylamino)-3-phenyl-2-propenoic acid	Alkaloids	Alkaloids	5469-45-4	25382	17921	38861	32014	36129	55250	23079	21592	20854	25345	31255	29792	13792	3727.5	4100.2	15276	8200.5	15909	35094	48508	20864	28298	31283	33590	895440	816910	826250	625510	724560	525940	127760	143130	149730	139320	139590	115450	8933.8	15643	2973.5	12651
Lmrn003201	204.07	158.06	205.074	C11H11NO3	[M-H]-	Indole-3-lactic acid	Alkaloids	Plumerane	1821-52-9	3825.2	7643.5	2554	29134	24670	27887	1579.5	5078	1943.8	50973	53389	42089	41034	53914	30912	76522	36753	78373	89128	91859	75882	175290	162100	168300	6331.5	15154	9202.2	80495	79968	92465	8962.2	10412	5071.8	58824	69856	37972	21734	14268	30842	38734
MWS0618	204.12	71.05	205.131	C9H19NO4	[M-H]-	Pantothenol	Others	Saccharides and Alcohols	16485-10-2	2113.4	1517.3	3931.7	39127	41334	45217	1052.6	3543.5	5166.7	25609	27368	30930	5350.1	4873.4	6950.3	5274.4	5200.9	7902.2	14932	11245	12836	98849	76985	108940	1184	2100.4	3915	32217	36948	35913	2377.5	601.03	384.28	19987	28524	33176	371.26	1229.8	1431.7	14075
pmb1587	207.14	165.2	206.131	C13H18O2	[M+H]+	4-Hydroxy-3,5-diisopropylbenzaldehyde	Phenolic acids	Phenolic acids	10537-86-7	22459	21539	27711	787.24	1629.1	7524.5	37152	37955	38378	13393	3680.4	7837.8	138340	136720	150930	8437.4	9650.8	9972.3	42772	44834	38306	1092.9	3308.5	8870.8	21550	16622	19002	3086.3	2359.5	641.42	12281	20630	9448.8	796.45	3238.9	7878.9	71503	71959	77348	2219.5
MWS1877	205.16	133.06	206.167	C14H22O	[M-H]-	4-tert-Octylphenol	Phenolic acids	Phenolic acids	140-66-9	6129.2	8917.1	6456.5	4934.5	7177.8	6825.4	4098.4	7736.9	8655.8	4509.4	10537	4739.9	6165.5	4011.9	3700.2	7892.2	6281.1	5339.7	6919.6	7927.9	5512.5	6234.9	6712.3	5121.3	11747	4370.8	6199.9	10436	8677.4	8441	9688.5	7166.2	9485.8	6737.6	7106.5	4962.2	5610.7	7975.6	12089	11297
Lmln010063	205.16	189.13	206.167	C14H22O	[M-H]-	2,6-Di-tert-butylphenol	Phenolic acids	Phenolic acids	128-39-2	271580	340460	337010	319370	308670	390440	264570	295690	271020	331420	218590	273030	225240	226190	195840	275310	217490	272140	264280	233360	222380	334850	336590	374760	296050	272720	304280	335480	361030	397800	289600	328570	329710	420650	384560	326500	259070	246830	272330	249700
Lmyn003131	206.05	162.06	207.053	C10H9NO4	[M-H]-	Dioxindole-3-acetic acid	Alkaloids	Plumerane	-	2234.9	892.62	4012	6775	1144	7053.9	912.04	894.23	1567.4	3136.3	10643	1338.4	630980	757610	781400	147180	80141	129390	19719	16239	8270.6	31643	33344	40028	1825.8	5006.9	5019.7	10847	12956	17872	10855	11612	5835.3	15902	10900	26567	60611	51812	50124	2236.5
Zmgn002106	206.08	58.03	207.09	C11H13NO3	[M-H]-	N-Acetyl-L-phenylalanine	Amino acids and derivatives	Amino acids and derivatives	2018-61-3	100020	67602	79331	89811	83591	60551	283550	232300	246050	166890	149080	147550	168480	153380	156170	15039	20794	25121	1376200	1137500	1145800	120880	135090	124600	1894200	2377600	2086900	1728100	1641800	1432300	740260	722850	694430	218870	245050	178830	40846	56414	39046	7615.4
MWSslk120	208.1	120.08	207.09	C11H13NO3	[M+H]+	N-Acetyl-DL-phenylalanine	Amino acids and derivatives	Amino acids and derivatives	2901-75-9	654480	645460	706900	560430	573160	576930	2448100	2653400	2648300	1428500	1620700	1553600	1421400	1400300	1568700	162570	235380	318240	11472000	10670000	10517000	993980	1048700	1116400	17227000	17257000	17122000	14200000	13537000	15305000	6461000	6364200	4969300	1960400	1773400	1640400	484410	399660	424730	118160
MA10107783	207.03	119.05	208.037	C10H8O5	[M-H]-	3-[(1-Carboxyvinyl)oxy]benzoic acid	Phenolic acids	Phenolic acids	16929-37-6	114590	88237	90039	150390	123820	118730	82864	58576	81279	129040	117870	119120	4484600	4694800	4334100	5968200	3245600	5798700	2771500	2259800	2271500	4146000	4463800	4105800	209870	235240	239650	291840	352150	414020	230670	200450	201370	401370	395690	358910	3225800	3046700	3327400	4570900
mws1014	209.04	149.1	208.037	C10H8O5	[M+H]+	Fraxetin (7,8-Dihydroxy-6-methoxycoumarin)	Lignans and Coumarins	Coumarins	574-84-5	25605	15628	6238.8	22945	13195	5466.2	100690	93568	82568	199770	185590	183730	116320	78452	42523	108090	88165	108020	33743	27289	44264	71784	44065	43870	82051	66132	72410	90767	81956	76870	112040	126100	119530	435000	358270	332040	77594	49802	15651	29209
pme3443	207.07	192	208.074	C11H12O4	[M-H]-	Sinapinaldehyde	Phenolic acids	Phenolic acids	4206-58-0	14089000	14141000	12212000	3274500	2729400	2733100	28265000	24892000	29137000	2722000	3382500	3999000	22921000	24097000	23971000	815450	746120	1409300	492700	402780	380390	50890	89698	101760	8740800	9762500	9554700	1560900	1700400	2393600	8180400	7362800	8783700	1510700	1191700	1146900	12093000	12644000	12701000	552970
MWSmce083	207.07	133.03	208.074	C11H12O4	[M-H]-	Ferulic acid methyl ester	Phenolic acids	Phenolic acids	2309-07-1	33483	29261	24067	20717	18294	18872	20625	16186	22346	18984	24525	20854	106360	116840	80374	179370	148110	199020	22225	22475	25581	167950	182940	204400	33183	32930	24809	19078	16222	20387	23465	24980	33164	12643	10253	8357	74435	94997	77713	88199
Zmpn000199	209.03	85.03	210.038	C6H10O8	[M-H]-	D-Galactaric acid*	Others	Saccharides and Alcohols	526-99-8	97876	87692	68444	234420	288790	280560	112400	166530	149860	849610	977950	949700	173760	190240	166780	212050	237660	218640	112110	108060	89716	98148	147470	58350	1090300	686680	720270	1450800	1230600	1179700	1162700	1156700	1271000	529660	502170	748260	377980	437490	256050	386540
Zmyn000108	209.03	85.03	210.038	C6H10O8	[M-H]-	D-Saccharic acid*	Others	Saccharides and Alcohols	87-73-0	30359	27247	49526	64232	76833	56470	89679	89705	131910	208220	188290	181050	31208	40398	40866	63351	31935	86272	53657	50077	46549	39127	21341	23187	11673	24183	26731	21016	39057	36339	219140	209120	241330	1350300	1577300	979250	8207.7	12179	3222.4	9132.2
Hmcn000192	209.07	59.01	210.073	C7H14O7	[M-H]-	Sedoheptulose	Others	Saccharides and Alcohols	3019-74-7	65412	57040	28733	178440	136990	223040	94342	105310	79475	488790	542210	628100	183530	240730	172050	185990	207910	289120	42364	5473.8	52654	122330	125060	111000	399180	457800	361700	919220	862260	953460	580220	632190	586530	219120	247620	243490	275390	323830	237920	295070
Hmcp003783	211.09	193.07	210.079	C13H10N2O	[M+H]+	1-Acetyl-β-carboline	Alkaloids	Plumerane	-	243020	232350	222250	291320	251020	258530	597900	573630	596710	659730	647490	577630	741030	844430	853190	722700	817710	802040	8773900	8074000	7635400	8908100	8817200	9176600	916600	936070	919280	1021100	986860	920660	3299800	3197400	3359500	3368600	3461100	3233500	797030	846520	806210	853930
mws0853	209.08	179	210.089	C11H14O4	[M-H]-	Sinapyl alcohol	Phenolic acids	Phenolic acids	537-33-7	3942700	4051300	3971000	450480	359930	383040	10064000	8405300	10515000	786420	865320	1073300	956420	822480	851270	29339	36852	91935	756830	613990	588990	954.25	2504	2525	2589900	2678800	2646000	373260	281170	383060	5890400	5458600	6333300	317730	171860	223660	403630	432970	336850	5625.2
Lmbn004790	209.08	179.03	210.089	C11H14O4	[M-H]-	Methyl 3-(3-hydroxy-4-methoxyphenyl)propanoate	Phenolic acids	Phenolic acids	129150-61-4	2608000	2762500	2678000	327450	235510	268350	7462900	6561000	8290300	595880	651880	797600	714070	795690	794010	14638	35830	68676	587790	568990	499580	4110.8	626	1266	1847500	2011000	1912400	255850	266650	369630	4074500	4151400	5030000	246000	124390	178330	385930	311240	309770	9686.5
MWStz261	211.14	70.07	210.137	C11H18N2O2	[M+H]+	Cyclo(D-Leu-L-Pro)	Amino acids and derivatives	Amino acids and derivatives	36238-67-2	249870	239510	251490	432020	378810	405440	333360	324340	315310	480650	445500	468040	421860	500410	499300	670930	648900	672290	2580100	2341100	2373100	4215600	4107100	3960200	282860	278710	279920	458610	620000	551600	266500	267260	262880	919450	841350	872320	283240	361740	286850	396720
pme0109	212.09	166	211.084	C10H13NO4	[M+H]+	Methyldopa	Amino acids and derivatives	Amino acids and derivatives	555-30-6	28852	52762	29782	8869	11984	44714	51467	46274	41302	67235	83352	74167	3622200	3856100	4446100	3842800	3167000	4503100	71536	83570	128310	37125	55726	45903	23898	47789	54123	109560	144400	104010	38119	110790	118940	39631	49369	42001	125440	71178	58878	53558
pme3437	213.08	154.1	212.068	C10H12O5	[M+H]+	Eudesmic acid (3,4,5-trimethoxybenzoic acid)	Phenolic acids	Phenolic acids	118-41-2	67145	72952	68396	79606	87805	60178	12983	9686	12282	5177.2	5169	2594.2	331690	334600	336670	313380	361120	328400	5184.8	12985	8041.1	14469	12318	6463.8	55623	63387	59500	47816	39526	41390	16169	15493	18050	27086	21278	18684	1206700	1232000	1304000	1358700
MWSmce355	211.06	181.01	212.068	C10H12O5	[M-H]-	Methyl Syringate	Phenolic acids	Phenolic acids	884-35-5	8019.3	15400	7320.5	13259	11766	11096	16086	18133	15275	14356	11342	13504	27013	27314	29074	23162	13157	16677	17258	16869	12613	25251	27480	30451	7029.7	11118	10218	10832	9246.2	10217	10786	10049	10938	8679.2	9880.6	7345.3	44855	51806	55523	19774
mws0863	213.02	97	214.024	C5H11O7P	[M-H]-	2-Deoxyribose-5'-phosphate	Nucleotides and derivatives	Nucleotides and derivatives	102916-66-5	715350	708990	772950	9102.7	15769	10231	77403	163610	53347	5934.2	25947	9721.6	78666	69872	104320	26694	34316	30073	22509	12613	3673.5	5992.7	5204	6380.5	246810	223890	201930	18907	16068	40985	375090	336360	391630	8245	15882	14496	559980	590600	539160	256780
pmb2507	213.1	97	214.024	C5H11O7P	[M-H]-	2-Deoxyribose-1-phosphate	Nucleotides and derivatives	Nucleotides and derivatives	17210-42-3	1306800	1521200	1457700	3666.8	2257.2	35233	1307700	974880	1226900	85324	131080	106720	860770	762450	1190600	12074	5239	92026	174630	134940	139740	57333	38801	14687	520720	648880	603540	22343	86572	62526	5077000	4901900	5201300	78749	22048	39846	311040	351660	337760	200580
mws0751	213.19	195	214.193	C13H26O2	[M-H]-	Tridecanoic Acid	Lipids	Free fatty acids	638-53-9	4372.4	5157.4	4495.5	186.79	1461.6	1984	2044.4	1246.2	1314.6	559.55	184.51	309.94	14338	10609	13258	2618.7	1222.8	1781.7	6108.3	5106.2	5335.6	2676.5	3245.1	2310.2	5843.9	5798.6	5557.9	459.41	589.99	1700	3313.6	3199.8	2424.8	1484.3	1089	2574.5	67198	66353	79959	13099
pme0170	217.13	158	216.122	C8H16N4O3	[M+H]+	N-Acetyl-L-Arginine	Amino acids and derivatives	Amino acids and derivatives	155-84-0	80887	80958	56135	51023	41177	48492	119790	118090	136320	19319	13048	21392	64104	87132	71422	74894	49963	64743	485810	483780	556620	808930	699890	638010	63321	44830	47861	10610	14295	21720	44638	58212	65281	56418	69370	59189	23917	27880	25767	5293.4
MWS1900	215.13	153.13	216.136	C11H20O4	[M-H]-	Undecanedioic acid	Lipids	Free fatty acids	1852-04-6	580440	578430	584200	40687	23857	41334	523280	486830	513180	111850	112510	113090	2266700	2151700	2062100	47965	22507	53485	2266900	2222400	2104300	2805300	2617800	2756200	1396600	1388100	1430600	89211	75935	79479	431740	429930	433140	159160	167870	172410	1915800	1919500	2026400	36570
pme2566	217.08	199	218.09	C8H14N2O5	[M-H]-	5-L-Glutamyl-L-amino acid	Amino acids and derivatives	Amino acids and derivatives	5875-41-2	188580	226860	137680	187740	199430	172690	13259	27414	30876	12344	29798	28828	217910	177370	142380	145330	244380	186420	60836	55261	60356	61556	70052	89040	15193	23183	11197	24876	48121	22309	42301	22818	29474	49284	41679	26342	366530	369250	339670	304730
mws0677	219.11	160	218.106	C12H14N2O2	[M+H]+	N-Acetyl-5-hydroxytryptamine	Alkaloids	Plumerane	1210-83-9	279360	322900	267160	101380	121700	115000	4587	2746	2000.2	5888	3490	4704	661840	464570	507470	107770	116660	92817	8044.5	6474.8	4540.5	6697	4357.5	2432	3418.5	3428.8	6440.2	2070.2	3868.2	10958	7010.8	4483.5	1729.8	13795	2284.5	4074.2	58594	45673	72679	14768
MWSmce257	218.11	88.04	219.111	C9H17NO5	[M-H]-	D-Pantothenic Acid	Others	Vitamin	79-83-4	229520	202850	194090	4522200	4411400	4419500	221940	198150	258530	4417500	4441600	4569700	526830	476060	497530	3207200	1946200	3005500	6539700	5694000	6262700	18068000	19550000	17914000	503200	473190	496160	5111000	4994100	4837400	849170	824320	749500	6085200	6677100	6372200	797950	745020	775930	2826900
pmp000514	221.07	193.08	220.064	C14H8N2O	[M+H]+	Canthin-6-one	Alkaloids	Plumerane	479-43-6	7158.1	3093.9	4029.7	8983.7	2477	4633.9	6510.7	7121.2	8659.2	9745.4	5899.6	9604.7	28652	29812	27913	34122	25991	21678	62687	73731	62238	89255	85515	95078	7233.9	7224.4	9594.6	7735.8	10511	9236.7	38558	30346	38679	43385	46810	45553	27277	33207	33425	28614
mws4174	222.1	138	221.09	C8H15NO6	[M+H]+	N-Acetyl-D-mannosamine	Others	Saccharides and Alcohols	7772-94-3	192180	167130	179790	15624	16872	15734	165080	169740	156500	24642	26903	30576	171870	154880	212430	18922	34540	18026	65674	54768	59908	25884	23917	20099	106580	51288	66964	10889	41433	26788	31872	64538	67650	34210	19142	24620	113010	81030	116610	20704
mws2608	222.1	84.05	221.09	C8H15NO6	[M+H]+	N-Acetyl-D-galactosamine	Others	Saccharides and Alcohols	1811-31-0	48821	76328	40009	39330	43641	35424	45313	81256	102530	34432	13582	37138	107590	79706	123970	22125	19409	19550	156030	171580	168790	111280	74240	66299	33991	34982	26908	3612.8	8987	26461	22671	33649	55814	84321	50103	69606	169350	164150	194730	123280
pme2755	222	144	221.09	C8H15NO6	[M+H]+	N-Acetyl-D-glucosamine	Others	Saccharides and Alcohols	7512-17-6	494490	533260	564020	483180	601320	506490	281650	340580	256840	203960	158130	180310	492660	478910	482080	459620	393860	458060	774290	630180	579130	650740	662560	632570	666100	695990	655280	726480	624300	591980	684690	525560	566890	425220	473470	470720	418860	435690	382200	390870
MWSmce177	221.09	133.03	222.089	C12H14O4	[M-H]-	Ethyl ferulate	Phenolic acids	Phenolic acids	4046-02-0	6195.6	6784.1	5044.7	1141.5	778.35	2400.5	2031.6	3890.4	5134.8	2559.4	1507.9	1049.2	79012	77329	79250	4420.3	3440.9	5314	5328.8	5143.4	5450.5	1360	2551	729.49	10325	6292	2533.5	465.2	1665.5	2897.2	7158.9	7190.3	7002.7	2668.5	2584.2	678.2	10088	1254.9	4915.2	3718.3
MWS4296	223.11	120.08	222.1	C11H14N2O3	[M+H]+	Glycylphenylalanine	Amino acids and derivatives	Amino acids and derivatives	3321-03-7	380040	426380	433500	301000	277200	274730	248600	261570	241900	283720	303220	316730	218380	290550	276450	171900	211010	161940	1338100	1141800	1262500	4428600	4467800	4455100	176830	172460	136080	422520	465790	482220	226090	196520	210270	376870	352830	245020	113240	155860	156890	133810
mws5042	223.11	120.09	222.1	C11H14N2O3	[M+H]+	L-Glycyl-L-phenylalanine	Amino acids and derivatives	Amino acids and derivatives	721-66-4	374160	414780	441720	297100	340940	269060	231800	277510	284380	341860	319260	309230	207620	289330	234540	170060	262690	168170	1305600	1177500	1327400	4559600	4192600	4276300	202230	151910	183790	447340	531370	464850	204810	245450	232000	416140	373800	324190	114000	122040	125130	129830
Hmcp003852	223.21	207.03	222.198	C15H26O	[M+H]+	Elemol	Terpenoids	Sesquiterpenoids	639-99-6	10997000	12005000	12045000	7592900	8917700	7651900	11639000	12056000	15017000	8708300	7769700	9232900	6608400	6934100	6833600	5087600	7146500	6283200	9713800	9990100	9754500	15815000	15612000	14901000	9658800	12542000	10630000	7200200	7102500	8684300	8495800	8424000	9352100	7871000	8637800	7970800	5878100	5976100	6587200	6949000
mws0520	224.09	136	223.084	C11H13NO4	[M+H]+	N-Acetyl-L-tyrosine	Amino acids and derivatives	Amino acids and derivatives	537-55-3	144030	123970	129260	43656	39785	40963	233090	213910	200630	13676	11098	13628	415160	432280	454690	20465	22874	31694	936480	833980	852120	74541	91986	92152	594290	634700	557040	19099	36755	45535	160740	160240	138720	52852	48235	51498	91761	90118	98073	7963.2
mws4085	223.06	193	224.068	C11H12O5	[M-H]-	Sinapic acid	Phenolic acids	Phenolic acids	530-59-6	446040	391520	415940	46578	50590	31301	82366	77189	86776	15958	24012	30552	538240	615000	465480	68582	57908	97250	70055	72350	68783	4580.8	4599.5	2221	534240	695530	625170	140820	97267	102840	124420	129340	115360	8090.2	6678.8	101850	180030	179840	181880	21311
Cmsp002787	227.09	181.05	226.084	C11H14O5	[M+H]+	3,4'-Dihydroxy-3',5'-dimethoxypropiophenone	Phenolic acids	Phenolic acids	136196-47-9	62941	68941	55126	26764	5889.2	8446	224590	269540	263610	60243	46473	58580	232370	257040	220550	20635	6447.8	25741	240760	215040	227550	150090	162790	13579	36164	39087	40720	16568	12334	16441	206080	319480	250030	6156.8	5483.2	10200	105820	103120	88747	7854
Lmyp003951	227.09	181.09	226.084	C11H14O5	[M+H]+	3-Hydroxy-1-(4-hydroxy-3,5-dimethoxyphenyl)propan-1-one	Phenolic acids	Phenolic acids	-	1640600	1522600	1525900	370240	374980	345510	2994700	2608200	2823700	519220	489590	637270	3670200	3965600	3810000	745090	661990	757620	1520900	1334500	1461500	1391600	1406200	1218100	802130	951770	895830	300080	331300	329860	1475400	1501500	1588200	995090	814200	786130	3464600	3473200	3956100	501880
HJAP051	227.13	181.09	226.121	C12H18O4	[M+H]+	3-(3,4,5-Trimethoxyphenyl)propan-1-ol	Phenolic acids	Phenolic acids	-	7709.5	2552.5	1280.5	8957.8	2860.5	5862	4148.2	7772.2	2887.8	20396	25982	18394	39743	36724	32314	7386.8	5707.5	7191.8	37406	17177	25724	32871	33913	45149	11486	5846	8022.2	23302	6169	8750.5	7032.5	2325.8	3581.5	25329	19022	19506	26138	25080	10300	17075
pme1194	228.1	112	227.091	C9H13N3O4	[M+H]+	2'-Deoxycytidine	Nucleotides and derivatives	Nucleotides and derivatives	951-77-9	31515	33631	27133	6399.1	23494	6162.6	445130	484690	415020	21705	13525	24555	331490	217230	267020	19494	20496	15217	175790	150680	155180	50161	43874	56875	267080	293250	307000	14332	22708	8570.6	186260	136650	158150	20118	13693	10232	536940	549870	550290	14197
MWS2001	226.99	183	228.002	C7H4N2O7	[M-H]-	2-Hydroxy-3,5-dinitrobenzoic acid	Phenolic acids	Phenolic acids	609-99-4	3831.8	5372.2	3253.5	2142.8	3009	3232.5	13819	12709	15118	1651	1350	2725	19017	42416	51811	25682	16692	12465	112120	76787	75123	48347	38910	38377	62228	67207	60806	69144	58328	55504	19186	36545	23270	9806.5	3806.5	7065	186500	199170	228470	211940
mws0021	227.07	185	228.079	C14H12O3	[M-H]-	Resveratrol	Others	Stilbene	501-36-0	450.8	444.77	223.86	223.12	445.01	461.5	893.6	1603.5	1565.5	667.15	917.09	439.6	1792.6	1367	333.45	895.07	224.23	911.55	789.96	455.35	644.64	1118.1	339.97	668.75	2991600	3069200	3300300	783160	764780	826580	1561.5	1155.2	4286	6077.8	3974.9	7877.9	2938.3	4303.3	3437	2016.3
mws0119	227.2	227.2	228.209	C14H28O2	[M-H]-	Myristic Acid	Lipids	Free fatty acids	544-63-8	10839000	10391000	9959700	3296000	3557600	3393500	6955500	7931800	8568000	2498200	2915200	3443300	40704000	35947000	30029000	8290700	4181200	8540200	20408000	22611000	24824000	15084000	15467000	15992000	19002000	20999000	23420000	3907400	4288100	4454300	10429000	12632000	13788000	3907500	3810800	3393900	51024000	52019000	58418000	21177000
pma6455	229.01	96.97	230.02	C5H11O8P	[M-H]-	Ribulose-5-phosphate	Others	Saccharides and Alcohols	4300-28-1	63178	51588	87160	86782	45452	90029	10814	42229	8741	54740	49320	53761	143410	97640	130780	118520	50768	134130	59425	18905	42376	29813	17867	31172	1351400	1239000	1055800	206910	233520	235370	1440800	2229200	1774700	166260	182440	124480	82518	118520	93770	103050
MWSslk215	231.1	153.07	230.094	C14H14O3	[M+H]+	Kavain	Others	Others	500-64-1	1148	573.91	584.18	2312.3	2487.2	2273.3	2197200	2224500	2195800	2983400	2853000	2793900	1947.8	1915.8	3056.1	2294.6	3830.2	591.49	2321.7	1528.7	3060.5	1910.1	7707.5	2311.8	5701.5	2301.4	7667	6559.7	8056.8	4614.4	1528	761.48	1528.6	1757.9	1150.4	3056.5	3061.2	1914.3	1720	4984
mws1626	231.14	185.3	230.131	C15H18O2	[M+H]+	Dehydrocostuslactone	Terpenoids	Sesquiterpenoids	477-43-0	1903.6	1541.4	4474.2	8705.7	10552	12635	4123.5	4081.2	3661.3	8732.7	589.37	954.38	21155	18113	24227	35718	32186	36945	3774.5	2123.8	6029.9	20574	20336	11722	5394.8	3103.9	3385.5	8394.7	4703.3	8650.4	2956.2	6052	2478.1	10868	22965	10666	6372.1	10178	10155	14944
mws0474	229.14	211	230.152	C12H22O4	[M-H]-	Dodecanedioic aicd	Lipids	Free fatty acids	693-23-2	7168.1	6479.8	5132.2	664.51	198.09	917.66	3701.8	5023.6	4894.5	2111.5	658.35	1580.6	23006	18132	16910	1851.6	2227.2	1332.2	25663	28849	27391	20579	14525	17334	12008	14372	11087	1260.4	2112.2	2643.8	7408.7	7395.4	7213.2	1583.6	1196.2	922.22	26755	26657	24044	1248
Lmjp007763	233.15	187.15	232.146	C15H20O2	[M+H]+	6,7-Dehydroartemisinic acid	Terpenoids	Sesquiterpenoids	-	2877.6	1011.2	1025.3	1019.9	4937.1	4318.8	932.77	850.7	2186.3	587.38	1687.6	528.03	82792	81146	76245	5575.6	6641.1	1095.5	3009	1689.7	613.94	8404.8	7264.6	3955.8	429.21	851.45	418.05	389.68	462.29	5142.2	1232	864.2	1128.5	4570	6369.4	2074.9	7678.7	14878	8134	2020.5
Zmdn004104	233.05	189.06	234.053	C12H10O5	[M-H]-	2-methyl-5-carboxy methyl-7-Hydroxy-chromone	Others	Others	-	5633	9389	11943	1872.8	5687	4403	3913.5	935	7582.5	10106	3130	6067.5	122280	122120	97806	69138	59839	78794	6838.8	8070.8	2818.8	20523	31019	23307	12533	22941	34498	12418	19454	21298	17593	15407	8117.5	14653	9393	21402	32934	42108	51503	20629
pmb0490	235.14	147.04	234.137	C13H18N2O2	[M+H]+	p-Coumaroylputrescine	Alkaloids	Phenolamine	34136-53-3	484080	496710	533570	549350	552460	628210	15629	15372	11782	18061	7680.6	14613	2601500	2413800	2933900	2508500	2341200	1817900	7153	19973	8586	8435.8	7466.8	6227.5	9870.7	13107	3027	1974.1	9393	2099.2	9893	3095.1	4236.7	10863	7581.3	15490	724460	824580	676540	610430
pmb0962	235.1	118.3	234.158	C10H22N2O4	[M+H]+	L-Lysine-Butanoic Acid	Amino acids and derivatives	Amino acids and derivatives	80407-71-2	340180	242780	578870	969210	1264600	1110300	6846	9758.7	2547.6	3307900	2623200	2763700	9568100	7806200	6688400	7219100	9641900	6861700	130270	135640	128960	417220	540870	171910	306790	287970	359390	1111100	1885200	971560	1032400	644800	1215500	6931200	10019000	9077400	13586000	12676000	14414000	13685000
ML10174588	233.16	233.16	234.162	C15H22O2	[M-H]-	Confertifoline	Terpenoids	Sesquiterpenoids	1811-23-0	1591900	1872900	1755300	2390600	2591500	2351100	1658000	1463400	1718100	2119800	1889700	2283900	1173000	1251600	1131000	1985800	1344400	2043600	1888200	1795800	1399800	3512300	3182200	3251600	1596000	1568300	1682900	2383300	2384000	2491500	1373200	1287200	1663600	4910100	4844600	4132400	1296100	1159700	1246100	2320000
Jmcp010061	235.17	189.16	234.162	C15H22O2	[M+H]+	costic acid	Terpenoids	Sesquiterpenoids	3650-43-9	2419.7	2275.6	1206.9	1136.4	514.6	1096	6506.9	3268.3	4170.8	451.17	645.83	452.98	117250	151710	134430	3430.2	6106	4809.3	17611	14647	14674	14161	13367	13444	1058	939.9	911.18	181.72	1977	769.43	971.81	605.9	898.24	362.83	242.67	1452	9135.1	3877.5	6117.1	609.45
mws4176	237.12	120.09	236.116	C12H16N2O3	[M+H]+	L-Alanyl-L-Phenylalanine	Amino acids and derivatives	Amino acids and derivatives	3061-90-3	2290.5	1941.2	3946.2	115470	161310	141530	6236.9	9819.1	10193	209590	214630	231780	4894.9	3916.1	18368	205830	206640	198070	33892	6068.9	22932	778250	749230	750610	3199.9	10290	2780.7	393550	405480	354250	101040	89369	58702	319400	386850	322120	3007.5	3037.8	6364.5	46124
mws0984	236.08	164.06	237.086	C9H11N5O3	[M-H]-	L-Sepiapterin	Nucleotides and derivatives	Nucleotides and derivatives	17094-01-8	2060.9	11007	1917.1	9403.4	6370.8	7888.2	25955	46494	45278	34104	42202	29154	19552	18525	13286	4656.8	13664	15249	324880	310740	315150	380020	305770	399060	13661	23898	27037	49077	52395	44468	32928	35211	33286	67703	49360	50537	3251.5	6799.3	13782	15202
Lmyn000160	237.06	87.01	238.069	C8H14O8	[M-H]-	Mucic acid Dimethyl Ester	Phenolic acids	Phenolic acids	-	13026	11905	16149	26565	27177	30477	1038500	856230	987410	1324200	1274000	1219800	19025	19281	20367	53991	17744	46995	6043	5575.3	5135.1	22671	18467	16738	1817.5	923.79	1880.4	24703	25938	30735	24101	24340	25552	182550	228040	179220	6291.8	5507.3	10904	20958
pme0428	237.08	103	238.084	C12H14O5	[M-H]-	3,4,5-Trimethoxycinnamic acid	Phenolic acids	Phenolic acids	90-50-6	25126	22467	18506	22642	22811	16490	1219	422.8	504.71	527.14	342.54	835.74	5389.8	7035.7	5503.7	6362.5	4068.5	4716.1	1912	432.87	4544.2	5189	6118.6	6410.4	18618	20507	18547	14466	14410	12065	4841.5	855.92	4220.8	4205.3	2900.4	4350.5	14775	10967	11434	14881
pmn001669	237.08	147	238.084	C12H14O5	[M-H]-	Methyl sinapate	Phenolic acids	Phenolic acids	20733-94-2	5547.9	1578.8	5824	3825.9	2898.6	4492.3	1579.6	923.72	1578.8	673.63	788.49	1315.6	3292.1	2237	530.79	1981.1	661.61	2582.6	3427.4	1316.7	937.2	4031.4	990.22	1990.3	4110.8	1976.2	5953.9	2571.8	1052.5	1911.2	1313.9	1331.7	2236.9	954.46	533.66	1203.1	4446.8	1974.6	657.43	2800.4
pmn001320	237.08	163.04	238.084	C12H14O5	[M-H]-	1-O-p-Cumaroylglycerol	Phenolic acids	Phenolic acids	106055-11-2	6333.5	5804	6352.5	2079.5	2289.5	4159.8	14270	8956.8	4686	2873.8	10524	23698	5217600	6301800	5223600	355280	242600	387430	37670	23599	25178	4089	6053.2	9817.2	38046	16170	24845	3756.2	3505.2	2289.2	19054	13903	12213	6968	4428	13996	1660500	1706000	1834200	136560
Zmdn011161	239.07	223.03	240.079	C15H12O3	[M-H]-	Chrysophanol-9-anthrone	Quinones	Anthraquinone	491-58-7	607830	759510	677400	361330	417670	537700	707060	598610	708070	373130	370420	368570	386120	390110	352070	387490	223370	323750	560830	700300	659630	431500	460340	405990	857380	711780	807870	371410	369440	360110	366730	420730	457330	355480	364610	416170	286000	460310	320450	376690
Lmzn001925	239.09	195.1	240.1	C12H16O5	[M-H]-	3,4'-Dihydroxy-3'-methoxybenzenepentanoic acid	Phenolic acids	Phenolic acids	-	19075	14118	21398	23966	32340	18576	8736.5	11992	6048.5	46976	23780	51592	302770	309990	262020	235630	144340	241470	2170	73356	79297	45872	46162	45300	39584	31774	45584	73022	59177	42469	84322	104570	99349	93089	114540	117020	199910	236170	244720	218040
MWS0552	239.2	223.03	240.209	C15H28O2	[M-H]-	Cis-10-Pentadecenoic Acid(C15: 1)	Lipids	Free fatty acids	84743-29-3	595340	717770	613240	375800	366430	447460	708350	594450	692560	316660	369070	364810	462620	336240	429890	350370	234190	339850	535380	624570	673280	414260	441970	355440	686390	758040	774600	356420	358690	355490	368560	514910	481390	325200	381800	345540	384360	271380	291370	382870
pme2827	239	223	240.245	C16H32O	[M-H]-	Palmitaldehyde	Lipids	Free fatty acids	629-80-1	58869000	58477000	59223000	52764000	53939000	53588000	58780000	55142000	59136000	55350000	51488000	56355000	40226000	41898000	38899000	38734000	32118000	39992000	54313000	54333000	55644000	57467000	57949000	61101000	55616000	57106000	53071000	47673000	45903000	48916000	49369000	49950000	52465000	45229000	47175000	46589000	48650000	46055000	47615000	48495000
MWS2910	242.11	126.07	241.106	C10H15N3O4	[M+H]+	5-Methyl-2'-Deoxycytidine	Nucleotides and derivatives	Nucleotides and derivatives	838-07-3	21206	24163	14870	7378.1	9243.8	8950.8	454190	523620	430580	8283.1	14536	22908	277040	262320	286210	11774	1096.3	6513.5	67057	77965	67821	30535	21348	15800	258190	233980	253350	29288	19588	18647	83910	115560	60078	57943	52461	48411	436080	535640	565100	18756
mws1383	243.09	145	242.08	C12H10N4O2	[M+H]+	Lumichrome	Alkaloids	Alkaloids	1086-80-2	74090	82869	75007	62179	59546	53495	28720	37433	24548	15780	16563	15102	330100	331850	272120	211130	193200	199740	100340	101320	115120	115450	150850	217360	84576	96557	105170	59743	81745	84772	42720	63211	55833	77348	96198	63416	138420	148480	94065	88855
pme0264	243.1	127	242.09	C10H14N2O5	[M+H]+	Thymidine	Nucleotides and derivatives	Nucleotides and derivatives	50-89-5	451750	420740	402930	4338.7	16281	6616.5	1618600	1605400	1511400	13689	17805	27305	1599100	1584500	1553800	36172	30290	38285	1990700	2644200	2149700	8709.3	2769.1	6852.9	1596100	1603700	1712200	6864.4	14947	19256	814980	679070	749820	2263.2	759.42	12025	5228100	5250700	5380900	7359.9
MWS2430	241.22	241.21	242.225	C15H30O2	[M-H]-	13-methylmyristic acid	Lipids	Free fatty acids	2485-71-4	555340	628970	647150	440170	406700	422970	319210	283730	341510	241610	223670	243340	5543700	5142200	5331900	945350	711720	1158800	8083500	7239800	7779600	11340000	10234000	11532000	994510	1016000	864320	467440	504280	503240	333440	354020	319290	618520	710990	591280	3351600	3403400	3770600	1118500
mws0359	241.22	241.22	242.225	C15H30O2	[M-H]-	Pentadecanoic Acid	Lipids	Free fatty acids	1002-84-2	2571700	3506700	3335100	479960	537130	546410	3080300	2731500	2535500	468170	393370	450150	5102000	4384100	3913100	1467100	864660	1595400	7342000	7708600	8375200	8198000	6972400	6105800	3132900	3279200	3427600	1057200	947090	974220	2654400	2340300	2126500	1355100	1349200	1273000	5851000	5833500	6107200	2294800
pme3732	244.09	112	243.086	C9H13N3O5	[M+H]+	Cytidine	Nucleotides and derivatives	Nucleotides and derivatives	65-46-3	2547400	2332300	3406900	18807	16733	22338	10363000	11495000	10170000	33581	36080	40619	2177100	1783000	1847300	41583	31641	41676	14041000	13523000	13243000	138600	125130	144300	3506400	4057000	4807300	24988	17854	22014	3371600	2974400	3015500	77175	62742	73540	817620	961970	1068400	36409
ML10180524	244.09	112.05	243.086	C9H13N3O5	[M+H]+	Cytarabine	Nucleotides and derivatives	Nucleotides and derivatives	147-94-4	1975500	1418200	1818300	30388	42796	25251	5658600	7121500	7119300	48428	48767	59437	1033300	1155100	1197300	73601	39194	46707	22985000	23608000	26370000	194070	206540	173700	2588200	2766900	2735500	45977	41642	46854	2490900	1996600	2085000	62611	78419	67613	1010300	799500	1074400	33203
mws0976	243.06	153	244.07	C9H12N2O6	[M-H]-	β-Pseudouridine	Nucleotides and derivatives	Nucleotides and derivatives	1445-07-4	30222	56613	42618	380730	391210	384080	169440	19682	171010	259130	223600	343390	26781	38475	73072	289130	199990	306720	341370	209820	258100	1023200	1069000	1480200	11121	46269	21371	624690	692080	525160	81720	7615.1	8372.7	314180	294470	294310	61492	74624	71018	325930
mws0248	243.06	110	244.07	C9H12N2O6	[M-H]-	Uridine	Nucleotides and derivatives	Nucleotides and derivatives	58-96-8	1159300	1362000	1024700	17174	18956	21081	1888400	2569500	1606900	17617	22269	18636	894680	777410	1131800	5863	18364	10314	3083900	2570200	3163700	63197	47430	64875	1222800	1492400	1272900	19903	27064	26012	588400	764970	725910	10978	20340	17719	559840	703930	481620	33305
MWSmce295	245.07	113.03	244.07	C9H12N2O6	[M+H]+	1-beta-D-Arabinofuranosyluracil	Nucleotides and derivatives	Nucleotides and derivatives	3083-77-0	404390	466220	458880	8517.5	7955	14110	974810	1084400	906290	2317.8	6854.5	20122	355430	387680	388250	4558	4369.2	18308	894260	871600	834110	34875	16676	29002	471960	526270	475900	17741	18582	27776	209400	217360	208710	94902	73979	123690	327810	268940	238110	6624.5
mws2103	243.07	159.1	244.074	C14H12O4	[M-H]-	Piceatannol	Others	Stilbene	10083-24-6	602.5	528.75	631	602.5	1807.5	590.75	1672	1406.5	589.5	1781.2	1259.5	1204.5	2266	4477.2	2410	2066.5	549.75	4472	1169.5	1826	3074.5	905.5	629.75	1763.2	1096200	934600	2092500	49980	52197	54275	1169.5	1266.5	2428.2	1248	1908.8	4915	978	1205	1259.5	602.5
pme2266	245.1	227	244.088	C10H16N2O3S	[M+H]+	Biotin	Others	Vitamin	58-85-5	7224	7707	2858	75586	82663	107650	14455	8954.5	7349.8	47833	53128	33378	14048	7357.2	19166	270060	307250	281240	15098	67226	36563	300620	360500	441290	24912	8640	26304	132300	130400	150110	32039	8638	24243	448270	470710	393670	11196	16798	23722	140900
Lmmn005696	243.1	228.08	244.11	C15H16O3	[M-H]-	Desoxyhemigossypol	Phenolic acids	Phenolic acids	57765-65-8	9865.7	8071.4	9911.3	7270.1	10012	11433	10112	7658.5	8881.4	7804	6045.5	6257.1	5548.2	5496.1	3004.9	1910.5	4724.8	3091.4	14773	15465	12256	21099	14651	13691	13236	11136	11273	9375.7	9670.3	10489	5614	9522.4	10551	15572	16553	11622	7444.4	10630	17209	8919.8
MWStz255	245.13	120.08	244.121	C14H16N2O2	[M+H]+	Cyclo(Pro-Phe)	Amino acids and derivatives	Amino acids and derivatives	3705-26-8	276170	249460	251110	475670	418660	465460	337320	353970	327540	494350	492900	407450	559160	470080	473780	816300	665140	657350	2214000	2284100	2280300	3476700	3669100	3457600	330790	309710	306790	551300	658310	630330	228920	184810	244020	903440	887070	813620	241350	266760	283490	523450
MWStz205	245.13	120.08	244.121	C14H16N2O2	[M+H]+	Cyclo(D-Phe-L-Pro)	Amino acids and derivatives	Amino acids and derivatives	26488-24-4	289230	250000	282970	511900	428100	420500	302100	363890	312190	512880	439020	474580	487880	458030	489150	710980	697610	706750	2176500	2087500	2126000	3038600	3255700	3164600	298060	306950	296370	530820	611140	734130	274200	248330	270130	949580	945570	874800	244590	267480	272100	414440
MWS5231	243.16	181.16	244.167	C13H24O4	[M-H]-	Tridecanedioic acid	Lipids	Free fatty acids	505-52-2	441600	474000	463950	79381	61489	70660	173060	161390	184770	81096	58599	66755	788240	727650	770870	43983	61856	53942	149380	153180	140460	60616	49187	52432	231680	218600	247260	50299	47640	45701	321840	329820	347580	41788	39553	34599	680700	641560	715270	67788
Lmlp002963	246.08	231.06	245.069	C13H11NO4	[M+H]+	Haplopine	Alkaloids	Quinoline alkaloids	5876-17-5	747.38	2299.3	894.39	882.89	1425.6	291.25	894.89	1520.7	1399.1	871.03	298.6	1236.2	10950	1493.3	1865.2	1751.1	436.83	572.95	955.45	1936.6	867.96	584.63	424.16	596.3	871.37	1458.2	2063.9	1742.6	1727.1	587.29	1168.1	1155.3	721.91	1151.2	894.39	923.92	580.66	743.76	876.88	1448.7
mws0124	247.11	130	246.1	C13H14N2O3	[M+H]+	N-(3-Indolylacetyl)-L-alanine	Amino acids and derivatives	Amino acids and derivatives	57105-39-2	14343	11769	13468	111140	100200	83690	38682	20230	25637	56397	54939	61412	45125	47308	45498	120820	109770	129390	317860	303150	272680	431060	463250	370260	179830	212290	208130	283700	307200	346970	485110	419700	475270	599130	629420	631030	16928	20275	27012	47126
pmb2591	245.09	203.2	246.1	C13H14N2O3	[M-H]-	N-Acetyl-L-Tryptophan	Amino acids and derivatives	Amino acids and derivatives	1218-34-4	12236	17677	5471	38016	33038	32080	7538.5	5474	8880	19784	10921	17752	79860	85387	78237	173810	67300	150480	78914	62074	70698	92630	83926	90966	2476100	3216400	2601400	5025000	4790100	5732200	4372900	3127500	3144400	6691800	6366600	6502500	40554	36080	36776	109980
mws0655	246.02	96.9	247.025	C8H10NO6P	[M-H]-	Pyridoxal-5'-phosphate	Others	Vitamin	54-47-7	10561	10248	12080	30452	35377	38371	597.64	2164.7	3319.4	20317	19048	14656	10993	1518.8	4659.7	67056	38472	72541	29199	32400	22976	42791	54169	44794	41673	35121	49324	91415	101660	95015	26581	18415	16413	42608	44534	27814	4938.8	1685.8	666.58	35876
pmp000478	248.13	145.03	247.121	C14H17NO3	[M+H]+	N-Isobutyl-3(3,4-methylenedioxyphenyl)-2E-trienamide	Alkaloids	Alkaloids	-	3073.8	1275.2	3564.5	2354.8	2377.2	1031	4362.2	1599.5	1782.8	1546.5	2544.5	4059.5	3587.5	1687	1803.5	2063	2578.8	4142.5	2630.2	1306.2	1790.8	1793.8	4639.5	4349.5	2826.5	2895.8	6755.8	9649.5	5621	3904.5	6169.2	3601.2	1538	2041	4317	3334.5	1280.2	1275.2	2569	5645.8
Hmcn003273	247.13	203.14	248.141	C15H20O3	[M-H]-	Reynosin	Terpenoids	Sesquiterpenoids	28254-53-7	10073	9357.8	6078.1	3053.5	1302	2619.3	1614.9	1541.7	1694	367.83	1143.3	723.96	1997800	2036200	2355700	17857	17890	20278	3207.8	2481.3	868.64	2639.3	4393.9	3198	2477.4	3467.6	4242.3	2184.2	1436.9	439.66	3295	1090.9	1234.4	47267	3476.4	3666.1	88678	76845	123920	5119.1
Lmhp002772	249.16	147.04	248.152	C14H20N2O2	[M+H]+	p-Coumaroylcadaverine	Alkaloids	Phenolamine	-	5842.8	1302	4003	1039.8	2558.8	1282	6005.8	2727.5	2683.5	3547.2	5083	2548.8	3666.2	13592	8706.5	13923	2026.5	5400.8	5064.5	4016	3217.2	14368	1530	4225.5	570800	692840	557300	689530	725170	719430	5086	2007	1302.8	3211	5729.2	2031.8	2503.8	18313	3519	9789
Lmhp002153	251.14	147.04	250.132	C13H18N2O3	[M+H]+	N-p-Coumaroylhydroxyputrescine	Alkaloids	Phenolamine	-	2584.2	2063	5960.7	1526	20044	2398.8	5406.8	3424.8	5140.9	21044	2434.6	7740.1	4223	18629	24044	10540	14370	2440	46481	3092.4	4305.5	47727	1777.1	8609.9	4131.1	3468	2269.9	2234.8	8324.2	1996.9	3486.7	2912.9	5189.5	1367.4	10002	7899.7	645620	607560	631820	585070
Jmcn006879	249.15	203.14	250.157	C15H22O3	[M-H]-	5β-Hydroxycostic acid	Terpenoids	Sesquiterpenoids	-	1505.4	4793.6	6076.3	4125.4	2979	629.9	20320	24411	29771	988.18	634.37	840.94	5554.8	5706.1	6256	701.43	984.32	990.66	52779	54761	35789	26257	28952	28532	16467	9061.3	12996	707.84	283.82	1980.2	10641	12839	16082	1474.1	490.08	2962.7	4107.5	5846.5	7030.8	630.11
Jmcn007352	249.15	203.14	250.157	C15H22O3	[M-H]-	5α-Hydroxycostic acid	Terpenoids	Sesquiterpenoids	-	6198.9	7889.9	6530.3	1181.9	359.22	1018.9	7840.8	5302.6	13290	293.53	452.32	524.74	16491	24621	16849	520.61	484.39	631.43	38405	33523	37284	14261	18069	14733	8454.3	4547.1	6470.4	737.31	403.86	284.04	2981.7	1160.6	2414	286.19	335.85	1852.7	26703	24332	22753	2144.3
Lmjn006711	249.15	205.16	250.157	C15H22O3	[M-H]-	4,5-Epoxyartemisinic Acid	Terpenoids	Sesquiterpenoids	92466-31-4	118450	126290	120070	106730	110070	101820	117580	112970	126630	72513	69493	68509	76928	73265	63527	75563	70333	83936	155170	158080	162980	132410	123590	127860	127390	130320	127830	117500	105250	120490	86296	81360	86419	80083	89787	76896	90487	102260	117350	82796
pme3961	252.11	136	251.102	C10H13N5O3	[M+H]+	2'-Deoxyadenosine	Nucleotides and derivatives	Nucleotides and derivatives	958-09-8	1680100	1881600	1602000	71494	101000	40107	6621100	6889800	6117000	38931	24380	44296	9467200	8353500	9590900	555750	413880	444260	330490	311000	291810	133150	146660	103720	1817100	1990600	1881600	64504	104500	99895	3581200	3282700	3419600	80010	67530	63956	8011500	8447800	7433400	138580
pmp000479	252.23	196.2	251.225	C16H29NO	[M+H]+	N-Isobutyl-2E,4E-dodedienamide	Alkaloids	Alkaloids	-	109.76	291.42	1462.9	289.6	266.67	541.86	125640	136080	129630	105620	98067	107930	5708.5	6303.8	675.02	1059.4	774.68	423.65	199.05	321.03	270.91	495.67	558.83	360.14	685.92	1290.6	1128	294.08	1164.2	513.38	837.5	406.7	514.34	245.67	407.58	396.74	409.82	1872.7	2705.6	983.9
pme2776	253.09	137	252.086	C10H12N4O4	[M+H]+	2'-Deoxyinosine	Nucleotides and derivatives	Nucleotides and derivatives	890-38-0	2473.7	2246.8	948.67	2201.7	2251.8	2344.7	1917.4	935.66	457190	11887	4732.3	5826.5	470350	507350	1336100	621740	629940	591660	2149	2453.5	5857.2	3190.5	4535.4	9194.7	3785.6	2375.2	7375.1	9446.6	1156.7	926.55	4395.3	212480	1888.7	3764.5	1998.8	1876.1	27260	33681	32515	96897
Lmmp001410	253.15	165.05	252.147	C13H20N2O3	[M+H]+	Dihydrocaffeoylputrescine	Alkaloids	Phenolamine	-	186130	213030	160360	88458	104310	83518	288070	339070	338510	415980	426660	407530	97028	105240	75935	128500	108070	99755	944030	914990	961310	923390	1002600	1013600	227530	239840	212340	300450	305990	299680	67234	45479	53585	41593	61313	55374	39890	40976	20686	35581
mws0040	255.07	153	254.058	C15H10O4	[M+H]+	Chrysin	Flavonoids	Flavones	480-40-0	11526	6509.7	9038.7	2701.1	3617.1	1816.7	86583	71393	91706	12004	8589.4	12188	36884	20188	21492	10892	6298.7	9994.9	4089.7	5208.4	1816.5	2735.5	2446.8	4034.2	8550.2	13040	13515	1113.8	4532.6	9861.1	42863	38873	53066	3336.5	2495.2	5792.9	122240	876220	150530	14094
pme0355	255.07	137	254.058	C15H10O4	[M+H]+	Daidzein	Flavonoids	Isoflavones	486-66-8	7590.5	5186.5	2508.5	3205.5	3658.5	5694.8	5599	7052.8	6523.5	3220	2740.5	1136.5	360000	294460	253790	68410	65266	94140	6604.8	3251.8	918	11288	5300.5	3435.2	314390	299880	403880	80532	80526	86659	25448000	25350000	25777000	19260000	18776000	18547000	223860	206050	222570	23757
Hmlp005443	255.07	137.02	254.058	C15H10O4	[M+H]+	6,7-Dihydroxyflavone	Flavonoids	Flavones	38183-04-9	12986	30156	3950	20124	14141	26911	14412	15048	13321	2648.5	6559.8	3712.2	167630	42308	92169	65613	17416	412500	17290	8955.5	8740.8	19118	9552.5	2106.5	8285	3482.2	15608	15191	4305.5	17284	1350700	1508600	1407900	741050	738850	700560	13338	9947.5	15488	3848.2
mws0361	253.22	235.19	254.225	C16H30O2	[M-H]-	Palmitoleic Acid	Lipids	Free fatty acids	373-49-9	15833	16088	16966	4502.3	4101.8	1322.4	5679.7	4006.5	4070.2	1214	1861	1740.4	29988	31485	24711	7997.3	4265.8	8387.3	9342.6	11471	12035	5664.7	5334.6	5971.4	18588	23241	17576	736.67	2980.8	2838.4	10291	14991	12486	2444.7	1625.2	3327.8	18127	17236	14162	4720.2
Lmmp007480	257.08	137.02	256.074	C15H12O4	[M+H]+	2,4,4'-trihydroxychalcone	Flavonoids	Chalcones	-	3670.8	3778.4	1731.1	1407.5	6695	1235.1	4359.4	1036.5	1059.1	4130.3	3524.6	2955.1	31400	28652	29673	6630.6	2115.7	10760	5355.5	4580.9	4334.6	8051.9	1747.6	2745.1	349700	265710	456660	27240	20598	22836	1810000	1851200	1882900	115930	97276	102640	17835	23613	19198	6149.3
Lmdn007639	255.07	119.05	256.074	C15H12O4	[M-H]-	3,9-Dihydroxypterocarpan	Flavonoids	Isoflavones	61135-91-9	839.33	692.01	2898.5	837.38	1111.5	2164	2124.2	843.9	554.04	272.89	559.99	139.71	95002	77091	74507	274.34	6466.4	16583	1003.9	414.99	628.36	483.87	833.61	559.12	991670	700960	1204300	81736	75747	79997	4746800	4835800	5065200	285170	294300	277740	43437	44559	43930	3422.4
pme3217	257.08	137	256.074	C15H12O4	[M+H]+	Isoliquiritigenin	Flavonoids	Chalcones	961-29-5	2932.6	3177.4	4947.1	1477.9	6154.4	1787.7	1639.6	2278.2	2294.7	2984.6	1314.2	2946.4	44471	46803	31696	993.13	7672.3	11394	3691.5	4422.6	2208.7	2300.6	2628.6	6204.2	361740	274140	483660	28171	29383	31459	1944500	1980900	2019700	105720	116930	112210	14556	16214	14274	2179.6
pma3101	256.08	124.1	256.082	C11H14NO6+	[M]+	Nicotinate D-ribonucleoside	Others	Vitamin	17720-18-2	68576	54530	58814	97970	126560	137550	39216	61018	45151	617420	577900	575120	165370	162860	105750	250150	217100	232130	137860	149450	153410	301730	279390	239490	428020	346900	373760	1023000	611060	596760	923760	973560	1094100	1010000	895310	751930	161840	187430	162450	207880
mws1488	255.23	237.22	256.24	C16H32O2	[M-H]-	Palmitic acid	Lipids	Free fatty acids	57-10-3	118910	157330	136020	94531	78953	96367	114210	110690	125790	80878	73063	88005	117550	133870	114130	116870	105860	112230	141340	148940	144230	146080	133830	119840	136750	139010	163090	96899	94136	99257	93960	114740	99041	121640	132560	133390	103150	97029	91653	116460
mws0120	258.11	104.11	257.103	C8H20NO6P	[M+H]+	Choline Alfoscerate	Lipids	PC	28319-77-9	698590	712230	711500	1600.6	7109.6	18312	299340	284190	307250	2903.5	1614.4	4778.3	1391500	1267600	1191600	16944	26455	22646	440400	556730	471030	1562.9	24831	2911.5	1254700	1267000	1395200	8189.9	12482	9341	653070	694950	688850	7197.1	11229	5894.8	525850	529030	556490	4266
pme1187	257.08	124	258.085	C10H14N2O6	[M-H]-	5-Methyluridine	Nucleotides and derivatives	Nucleotides and derivatives	1463-10-1	47990	44635	35874	114140	129420	115360	32344	33398	34035	92770	102190	91205	15025	10923	12213	99012	87283	99512	229070	204090	217650	559900	527700	475150	25238	25972	25416	176630	159580	179310	16000	12639	15424	104410	121830	116370	18911	22143	18077	88064
MWSslk133	257.18	195.18	258.183	C14H26O4	[M-H]-	1,14-Tetradecanedioic Acid	Lipids	Free fatty acids	821-38-5	64830	59480	60614	26725	28593	30081	148200	128250	153310	30311	25452	19749	326360	318570	303630	19051	21576	16210	72306	60138	64143	29865	22778	22381	104780	108070	104710	24950	21782	20038	58696	61117	64158	39546	32469	36094	1094100	1076600	1118500	44133
pmp001099	260.13	130.1	259.121	C15H17NO3	[M+H]+	Platydesmine	Alkaloids	Quinoline alkaloids	2824-86-4	1462.3	1041.7	699.43	1368.8	1097.5	950.32	1071.5	1454.6	1594.5	5318.1	5065.1	1031.6	2961.9	3245.5	1282.7	2189.1	721.08	3247.5	3591	4968.1	5771	56723	54699	54640	3856.2	1463.4	1203.2	2827.6	2827.6	1022.7	1463.6	4117.4	1097.5	1097.9	1770.9	1253.8	3965.2	732.95	1071.5	1826.8
MWS2442	259.02	96.97	260.03	C6H13O9P	[M-H]-	D-Fructose 6-Phosphate	Others	Saccharides and Alcohols	643-13-0	43430	63907	64711	155080	149660	129310	283340	260890	303550	1872500	1755100	1940400	75107	72214	97009	419800	202300	374140	173020	169030	161930	41424	38839	39552	83673	106350	81554	254200	319360	308150	105100	106930	127870	689740	743900	679390	67841	78423	104700	267650
mws1090	259.02	97	260.03	C6H13O9P	[M-H]-	D-Glucose-1-phosphate*	Others	Saccharides and Alcohols	59-56-3	65380	44788	58108	181030	162830	160560	462150	384370	440430	2595200	2213500	2211100	92704	83786	103700	580890	305630	465430	231030	211380	179090	28649	27462	25896	72313	96753	120160	339280	354980	400460	152160	160950	154780	944720	1098400	874170	27727	32329	25776	232960
mws0866	259.02	97	260.03	C6H13O9P	[M-H]-	D-Glucose 6-phosphate*	Others	Saccharides and Alcohols	56-73-5	46512	54588	67294	174370	176330	160000	420350	367210	418160	2732700	2414400	2573400	96953	91168	116210	563650	284420	493660	250540	218630	217260	47767	46930	55939	105750	131960	115800	381650	416770	474010	136170	152450	165200	967910	1049900	913370	22949	29369	31928	236090
Cmpp005475	261.11	189.06	260.105	C15H16O4	[M+H]+	Meranzin	Lignans and Coumarins	Coumarins	23971-42-8	2569	2052.5	2040.5	1288.5	1995	1501.2	3576.8	1008.5	1980	1017.5	4068.8	3907.5	1979	5243.5	5297.8	1278.2	2665.8	963.5	2533	2065	2065	14016	15791	21111	7691.5	2053	2310.2	1536.8	2434.2	999	5058.5	2064	2450.2	1918	1932.8	3583.2	3465	6544.2	2959.5	1760
Zmdp002216	261.14	86.1	260.137	C11H20N2O5	[M+H]+	L-γ-Glutamyl-L-leucine	Amino acids and derivatives	Amino acids and derivatives	2566-39-4	159400	228800	197210	21097	29628	22787	43259	49886	60992	13453	4357.1	4738.7	941950	876410	909770	27580	23640	23953	3465100	3499900	3510500	117760	95190	136770	600310	689520	605080	40373	27528	39053	335010	268060	267020	26227	25979	14719	556860	590720	621430	20034
pmp000626	261.16	243.15	260.152	C15H20N2O2	[M+H]+	Baptifoline	Alkaloids	Quinorisidine alkaloids	732-50-3	11802	3213.8	8985	10796	8786	9099.5	32142	17670	20347	27380	25931	29791	14336	4593.8	8852	9398	31622	17888	27136	25899	15906	19878	9550.2	28422	128630	159270	163230	111290	192050	138610	224470	188370	222840	190650	204250	184330	6498.5	9347	5870.2	24294
pmp000628	261.16	243.15	260.152	C15H20N2O2	[M+H]+	9α-Hydroxysophoramine	Alkaloids	Quinorisidine alkaloids	-	67630	100490	79023	13481	21550	23298	63028	119610	42650	28971	12293	36526	215700	172430	204930	115560	102870	85434	112560	122060	115380	1083200	1102800	1157300	132280	116230	125560	31234	23330	4723.2	225240	245620	108790	48672	66391	47750	92523	86975	127790	54984
MWS4309	262.12	188.07	261.111	C13H15N3O3	[M+H]+	Glycyl-tryptophan	Amino acids and derivatives	Amino acids and derivatives	2390-74-1	32894	25948	38104	578880	494800	482440	25461	32598	31085	25548	46856	44260	47203	39535	47379	434680	440910	358510	186860	173870	195430	5302200	4763300	4726800	21482	11814	15444	285100	333180	336390	41198	36726	48516	247890	252050	230770	16261	11624	20867	153220
Zmpn000095	261.04	78.96	262.045	C6H15O9P	[M-H]-	Sorbitol-6-phosphate	Others	Saccharides and Alcohols	20479-58-7	20660	27247	44327	51224	49719	57934	12994	13360	16858	79365	88657	81961	33607	20768	26638	97535	52355	93461	22607	20306	15600	3950.1	971.14	4408.7	18314	21655	9742.3	35624	44168	41929	18070	13737	14161	78898	93669	74576	8438.4	7419.2	5123.2	26200
MWS20187	264.2	79.05	263.189	C16H25NO2	[M+H]+	Hydroxy-α-sanshool	Alkaloids	Alkaloids	83883-10-7	780.43	2313.1	1579.6	222670	223250	190950	279490	259470	270550	384920	358120	343940	1818.1	846.57	501.05	84064	88664	78940	1000.1	3160.3	1170.5	140180	140810	140410	1576.6	1595.7	1322.5	155210	119910	115660	663	3141.5	715.41	300000	304210	318960	956.68	1127.1	666.66	56812
MWS20188	264.2	79.05	263.189	C16H25NO2	[M+H]+	Hydroxy-β-sanshool	Alkaloids	Alkaloids	-	2440.9	1870.6	997.33	224330	214040	210300	285870	302220	262350	373640	351830	374390	1268.1	1261.5	859.39	88712	72041	85082	2145.1	1640.8	993.5	148740	141370	137100	653.47	506.92	2846.1	153190	127240	128550	676.18	1569.5	1250.4	306750	311320	290610	1314.3	1246	1310.6	55542
mws0715	263.1	145	264.111	C13H16N2O4	[M-H]-	Phenylacetyl-L-glutamine	Amino acids and derivatives	Amino acids and derivatives	28047-15-6	16132	10714	10028	36180	27254	27306	15292	12450	16098	35776	34414	42964	60787	59913	44516	113980	60413	102640	107990	94815	112540	180990	163140	138520	7398	10406	11782	171280	158230	152310	15742	16669	11255	53914	44464	47776	23050	27065	24270	69451
Cmjp002536	265.14	219.14	264.136	C15H20O4	[M+H]+	Tanacetin	Terpenoids	Sesquiterpenoids	1401-54-3	1925.2	15235	4521	8391.8	6094	18102	33143	56553	22261	29020	8384.8	5143.2	527140	311510	733850	179830	144320	139510	101260	102350	78284	100710	57513	65422	16032	23238	2873	16683	17131	3253	111410	58108	78272	100350	139540	125900	39152	23243	31971	15469
Lmlp003161	265.15	177.06	264.147	C14H20N2O3	[M+H]+	N-Feruloylputrescine	Alkaloids	Phenolamine	501-13-3	418610	509570	417620	431860	439410	401810	612.37	1661.4	1209.8	1996.5	818.96	1190.7	37226	37927	33072	28918	26651	28793	5768.7	10330	24084	1204.8	2362.5	2729.2	12560	22422	15131	14090	14231	13318	2308.5	4904.8	3889.8	809.84	777.29	2350.6	9106.9	11654	7623.2	9278.3
Wmkp001461	265.04	148.11	264.184	C15H24N2O2	[M+H]+	Sophoridine N-oxide	Alkaloids	Quinorisidine alkaloids	-	12368	925.99	12305	47206	45385	53804	1879.7	1000.8	1659.2	3758.1	4934.8	10853	1031.3	2347	10103	26345	21696	30402	16083	12014	23959	20123	19010	22814	14376	7942.9	14619	27113	21204	16769	7566	8086.9	8031.3	27863	18223	19517	6519.2	9055.2	1211.7	23176
Zmyn004943	263.2	59.01	264.209	C17H28O2	[M-H]-	Norlinolenic acid	Lipids	Free fatty acids	-	6753.9	3984.5	6398.1	378	1251.7	271.16	5405.1	6293.8	3337.7	559.77	1139.4	1172.4	621.02	2706.7	4724.7	1493.1	1395.8	566.09	71524	72224	64320	18920	17561	24539	5794.2	4540.3	11128	270.24	3005.6	1133.3	5774.7	5544.3	1131.5	1982.8	2842.8	2593.6	1588.2	1724.5	1322.9	3983.2
pmb0952	265.1	122.1	265.112	C12H17N4OS+	[M]+	Thiamine (Vitamin B1)	Others	Vitamin	70-16-6	20313	31827	10841	6548.2	1254.4	12131	26669	48041	27504	3293.2	3373.6	2342.9	46304	47368	17887	31146	35731	30447	8790.1	34310	40100	3393.7	4658.4	6093.5	31407	38614	71820	66283	26794	37581	32276	21933	18325	5008.3	6965.1	9568	51899	33771	39128	21558
Lmmp002013	267.17	179.07	266.163	C14H22N2O3	[M+H]+	Dihydroferuloylputrescine	Alkaloids	Phenolamine	-	327790	400870	377920	338400	351260	365990	5468.3	8385.1	6751.8	30647	27196	6197.8	44501	37571	35569	22411	22121	17716	17375	4210.2	28837	13097	7500.4	3448.7	26092	24374	24690	38838	27716	30891	6360.1	1721.4	2886.5	10439	4091.9	10425	10558	5063.3	23741	13746
Zmgn001039	266.09	134.05	267.078	C9H17NO6S	[M-H]-	S-Ribosyl-L-homocysteine	Amino acids and derivatives	Amino acids and derivatives	-	27019	21200	39893	38580	32004	32420	18958	28673	18559	378950	486560	440480	4572	12321	19271	29322	28352	6879.1	17264	22503	24229	42433	28630	38270	5918.8	4618	14886	39686	34938	32873	6903.2	20758	5702.8	14111	1886.7	16488	58423	88959	67319	49785
pme1184	268.1	152	267.097	C10H13N5O4	[M+H]+	2'-Deoxyguanosine	Nucleotides and derivatives	Nucleotides and derivatives	961-07-9	163370	154480	147540	5233.3	7005.9	7477.3	556750	622280	565090	9061.5	22487	30441	974870	910230	885000	13410	18258	23982	692720	839150	711130	53802	67692	71190	167660	158310	165420	20135	18885	19290	566320	509110	540450	1396.8	9826.2	12780	3040100	2901600	3389100	10705
pme0230	268.1	136.06	267.097	C10H13N5O4	[M+H]+	Adenosine	Nucleotides and derivatives	Nucleotides and derivatives	58-61-7	3937000	4388000	3991100	8743.8	9952.9	15057	6493200	6732900	6423300	15462	25461	22856	2033200	2038900	2010700	10614	7832	17865	7509200	7079300	7147000	29235	33179	40323	2320200	2497900	2410200	14690	12148	9892.5	1958600	1999700	1911000	8702.4	9094.7	9440.8	1070900	1051300	1016100	9383.4
MWS20177	267.03	223.04	268.037	C15H8O5	[M-H]-	5-hydroxy-anthraquinone-2-carboxylic acid	Quinones	Anthraquinone	-	12954	14442	13885	5575	3726.4	5519.9	12244	12125	9930.7	1776.1	3549.3	4202.6	304830	254020	199740	35534	18486	29309	392970	336490	362980	192120	187980	191430	24122	31635	30169	16349	13716	13815	129390	137390	125940	108800	121630	106900	73977	74356	83918	16803
pme2890	269.06	136	268.055	C8H16N2O4S2	[M+H]+	L-Homocystine	Amino acids and derivatives	Amino acids and derivatives	626-72-2	37131	43448	56246	29931	49673	66134	69065	114650	29516	4702.5	11744	16859	35513	32740	31506	59564	44299	25837	60449	25823	17522	27788	27822	35156	29562	57288	40680	27004	23416	21399	13684	67393	49796	26206	61760	53623	11149	13952	9899.5	5006.3
pmp000343	269.08	254.05	268.074	C16H12O4	[M+H]+	Isoformononetin	Flavonoids	Isoflavones	486-63-5	907.5	1947	988.5	1297.5	1956.8	1302	3898	8464.5	6573	2051.2	3888.2	654.25	8334.2	2923.8	10344	3214.8	972.75	4125	2609.2	968.5	3004.5	651	953.5	3919.5	3192.5	3572.5	8444	1302	2604	3824.5	178960	201850	165880	5845.2	3894	5849.2	2613.5	3871.5	3686.9	642
mws0037	267.07	252	268.074	C16H12O4	[M-H]-	Formononetin (7-Hydroxy-4'-methoxyisoflavone)	Flavonoids	Isoflavones	485-72-3	8944.1	9194.7	6888.4	7825.8	4517.8	17974	5805.5	7261.6	2433.6	1557.7	2065.6	1324.1	1259800	558610	305300	107210	105390	140510	6922	5830.8	1946.2	5838.2	4403.3	3638.7	10810000	10170000	11028000	1847400	1907800	2006500	44913000	47981000	46914000	35196000	36506000	35538000	413470	224990	263070	95660
pme1119	269.09	137	268.081	C10H12N4O5	[M+H]+	Inosine	Nucleotides and derivatives	Nucleotides and derivatives	58-63-9	184730	239540	244820	13664	16838	16368	132940	159890	85066	19691	28508	24058	274290	256130	322870	32391	16607	26738	146510	137140	136880	56065	65876	66450	206510	248450	203950	47699	39014	48261	51070	98066	107060	92528	66816	69710	205900	242440	244240	13582
mws1060	267.07	135	268.081	C10H12N4O5	[M-H]-	9-(Arabinosyl)hypoxanthine	Nucleotides and derivatives	Nucleotides and derivatives	7013-16-3	1887600	2107500	1930600	5586.4	8447.6	11222	177580	194520	167310	73461	99506	124790	1917700	1643000	1703000	8553.6	14492	13440	2683900	2818000	2580800	167950	173190	152640	1425300	1539100	1459400	24876	17701	8607.8	293540	292160	344610	32804	29310	24884	1510000	1614400	1781100	2970.5
pmp000087	269.1	177.05	268.095	C13H16O6	[M+H]+	2-Feruloyl-sn-glycerol	Phenolic acids	Phenolic acids	-	1897300	1861800	2219000	5999400	5797400	6251000	165360	213240	214890	908380	964740	923820	96547	91830	102450	169860	135660	126640	371390	352440	308050	1479200	1269300	1503200	1562400	2014400	1777200	7191500	6192900	6082900	444170	485920	465170	2576500	2654200	2309400	489180	487050	487810	539530
pmp000086	269.1	177.05	268.095	C13H16O6	[M+H]+	1-Feruloyl-sn-glycerol	Phenolic acids	Phenolic acids	-	170570	127010	122990	152430	234950	159670	213300	266150	216760	315240	260410	306930	75006	55412	38347	57529	47632	44132	91410	77303	89219	222770	202670	196380	750400	765590	877000	825780	716650	823290	435450	471070	439810	861220	814270	718890	220810	203270	174080	205490
mws0383	267.23	267.23	268.24	C17H32O2	[M-H]-	10-Heptadecenoic Acid	Lipids	Free fatty acids	29743-97-3	4801000	5671100	5587600	124880	139060	165850	591450	575000	505960	102860	90254	75326	7893100	7543000	9071800	761360	620340	746720	984950	1001000	831390	381280	394920	351430	1916600	1589700	1652600	114450	132150	112710	2464400	2714900	2605600	224810	271960	257890	3124200	3448900	5385800	885870
pme3261	271.06	215	270.053	C15H10O5	[M+H]+	6-Hydroxydaidzein	Flavonoids	Isoflavones	17817-31-1	9462.8	41794	11016	19728	15548	17792	2790.2	6859.5	1542.5	1803	2037.8	2251.5	51777	88736	28378	47155	68268	49788	2448	2203.5	1881.2	3043.5	3660.2	6754	8859	9580.5	14618	9375.8	2757.5	14487	1449200	1528700	1466500	95154	9919.2	20456	52077	15422	16639	31280
Zmdn007764	269.05	225	270.053	C15H10O5	[M-H]-	isoemodin	Quinones	Anthraquinone	-	7868.1	8173.5	11436	2221.8	845.79	1155.4	1681.4	2035.6	293.64	449.51	90.94	720.5	383310	464430	403460	56927	42254	74314	1791.2	1191.1	1846.2	2514.4	1041.7	455.92	40147	42109	37922	5492.3	4780.2	5192.3	9576.5	9939.2	11622	2581.7	414.89	1560.1	386030	373250	378490	61203
mws0063	271.06	215.07	270.053	C15H10O5	[M+H]+	Genistein	Flavonoids	Isoflavones	446-72-0	2086.9	3417	2851.7	1044.2	2681.6	594.92	45032	42304	38387	2698.1	299.58	4760.1	28276	25250	29524	3711.6	456.04	7395.3	2705.3	908.4	2098.8	1492	600.09	1185.6	23652	23717	52506	5680.5	2999.4	1794.8	3348300	3671000	3401100	1742200	1785900	1698400	12282	12894	10773	1510
mws0912	271.06	201	270.053	C15H10O5	[M+H]+	2'-Hydroxydaidzein	Flavonoids	Isoflavones	7678-85-5	3044	2252.2	3885.5	2118	1105.2	3142.5	12455	5436	2954	2567.2	2954	3953.8	5502.8	7539	2166.8	3308.8	3997.5	8929.2	1922.2	2791.2	6839.8	1151	4476.2	7715	4482	73686	8157.5	5707	4035.8	2652.2	494150	495700	559160	35464	20999	9270	8408.8	1862.8	2694.2	3093
pmp000344	271.06	243.06	270.053	C15H10O5	[M+H]+	3',4',7-Trihydroxyflavone	Flavonoids	Flavones	2150-11-0	14447	11140	13375	2572.3	853.3	8738.3	61771	60377	77589	7405.1	1147.3	2148.8	22218	27218	24970	5907	4039.7	1416.3	12458	10750	20955	9614.2	19252	28707	7884	12863	36421	16396	3702.9	3456	2008500	2192400	2118000	1083200	1038600	979850	8336.2	10125	3756.1	1158.8
MWS20169	269.05	254.02	270.053	C15H10O5	[M-H]-	2,5-dihydroxy-1-methoxy-anthraquinone	Quinones	Anthraquinone	-	23559	21725	21540	17595	28050	22289	31124	28592	29595	26732	22673	25872	88510	84480	74340	21869	21735	35963	77888	61512	65214	32797	44659	46101	246780	213330	255230	15725	17407	15137	1037.7	3750.1	592.01	3369.2	1130.7	4242.9	22029	29323	28234	10555
pmp000571	271.06	153.01	270.053	C15H10O5	[M+H]+	Apigenin	Flavonoids	Flavones	520-36-5	249490	204320	230750	130720	167460	130320	1492800	1466400	1533700	79800	60387	106850	467310	420520	517810	72394	52179	85800	55577	47119	32249	6313.6	2831.1	6735.3	189520	171580	251630	59517	60253	75501	4175800	4267700	4011100	1719600	1701900	1544800	83490	114160	112470	47545
mws1659	269.05	225	270.053	C15H10O5	[M-H]-	Emodin	Quinones	Anthraquinone	518-82-1	8496.3	9885.4	9321.3	1497.4	872.5	1884.3	917.24	327.74	1692.3	862.06	278.66	539.05	372600	456860	410490	55678	44639	77346	982.86	2198.3	2414.9	812.19	1396.4	332.86	38928	36005	40430	4937.4	5691.3	6500.1	8881.1	9654.3	10422	1620.7	1851	1744.1	383690	357830	375680	61041
mws4067	271.1	166.9	270.089	C16H14O4	[M+H]+	Isomedicarpin	Flavonoids	Isoflavones	74560-05-7	12118	4398	10593	5937.6	3526.4	2944.7	20320	22170	15011	888.09	8233.8	16217	67828	63094	51513	1190.6	6196.1	1330.4	41625	34884	51426	40192	36373	46068	37449	37975	36848	9430.6	10922	12304	23960	14497	20094	18089	24855	9478.5	23000	14444	20504	4274.6
mws0362	269.25	269.24	270.256	C17H34O2	[M-H]-	Heptadecanoic acid	Lipids	Free fatty acids	506-12-7	198270	221260	248780	3320.2	21535	20011	152840	128600	144880	97187	25327	30948	613170	501520	443650	102690	46820	109530	120750	155350	151160	153740	219880	252540	303020	270030	245050	120410	24248	59612	219160	238260	239340	27480	96196	2338.2	298990	214190	264700	78331
Lmxn015337	269.25	251.24	270.256	C17H34O2	[M-H]-	Methyl palmitate	Lipids	Free fatty acids	112-39-0	5460.5	8544.1	7952.2	17357	15864	19922	3377.5	3507.2	4352.6	37250	43197	41490	48389	35870	42418	61806	37962	65079	60676	61061	69026	237470	244090	208350	24876	12988	20791	35916	39494	36428	2083.3	5632.6	2806.8	37577	49425	35828	37940	37467	40966	41686
Hmhp010554	272.2	165.11	271.194	C18H25NO	[M+H]+	Dehydro-γ-sanshool	Alkaloids	Alkaloids	200938-42-7	956.1	290.56	337.7	490.61	601.84	806.7	73452	74220	74527	86027	80977	85389	485.1	866.52	396.9	393.25	394.24	571.33	699.68	386.1	2697.4	603.27	593.09	765.46	191.28	199.18	293.43	634.5	524.85	193.31	287.1	435.82	879.41	830.25	379.92	408.14	558.85	189.09	332.4	601.34
pme3475	273.08	153	272.068	C15H12O5	[M+H]+	Butin	Flavonoids	Flavanones	492-14-8	15392	22507	31773	3688	2705.4	9528.2	402780	398170	366300	23538	14128	25062	929660	894190	949770	34605	33544	36811	10260	5713.7	5406.1	985.29	10115	2891.9	140630	99663	130030	23675	11784	10116	654260	678120	674550	133220	135030	110300	94018	98400	90507	12959
pme0376	271.06	151	272.068	C15H12O5	[M-H]-	Naringenin (5,7,4'-Trihydroxyflavanone)*	Flavonoids	Flavanones	480-41-1	39326	35261	34442	5234.1	8292.2	10824	1127300	884720	1147500	43287	51762	52131	2733000	2632300	2886600	95854	72738	104240	41285	29829	24739	16854	12473	11229	358550	234140	310970	31869	34944	31018	1877900	2069800	2059400	323330	332150	301720	236280	230150	212600	33588
pme2960	273.08	153	272.068	C15H12O5	[M+H]+	Naringenin chalcone*	Flavonoids	Chalcones	73692-50-9	35267	27824	8220.2	7224.4	11204	14478	430120	395200	419640	20795	21286	31579	988610	920080	1065300	47612	36812	40205	8697.9	8315.7	10166	2664	7573.3	3579.7	165060	125660	136260	22567	16595	19717	668850	796120	749320	134790	146700	113670	86766	102320	78155	22034
MWSmce675	271.08	108.02	272.09	C12H16O7	[M-H]-	Arbutin	Phenolic acids	Phenolic acids	497-76-7	150480	151520	158350	11228	10872	18872	308210	354600	309810	4439.6	3669.4	9929.1	327100	320730	326740	594.58	1155.8	2868.4	332530	334240	294900	5056.3	1190	2460.9	147570	174250	142200	1006.7	1323.6	1153.7	257750	255860	281360	2611.9	1394.4	2539.9	72588	91229	88978	1161.8
mws1178	271.1	134.8	272.105	C16H16O4	[M-H]-	Vestitol	Flavonoids	Other Flavonoids	35878-41-2	739.8	1194.2	447.62	218.33	656.54	656.75	759.34	272.92	331	156.23	600.95	278.82	551.36	219.73	1861.2	876.98	405.94	1092.9	533	493.34	208.17	316.65	674.92	212.59	5639.5	4955.2	4320.5	784.57	234.48	1616.8	28181	32794	29290	28357	25558	22681	1193.7	593.06	319.33	433.45
Lmmn003323	271.23	225.22	272.235	C16H32O3	[M-H]-	2-Hydroxyhexadecanoic acid	Organic acids	Organic acids	764-67-0	68594000	67622000	66131000	52266000	51433000	52699000	46020000	35585000	42575000	24041000	23996000	25829000	23551000	24792000	21063000	19053000	9720500	18320000	35667000	36487000	37272000	31977000	29872000	25969000	20997000	24154000	23230000	8415100	7756900	7885900	43635000	45954000	46188000	27691000	29489000	25186000	33769000	34936000	33593000	22206000
mws1355	271.23	225.22	272.235	C16H32O3	[M-H]-	16-Hydroxyhexadecanoic acid	Lipids	Free fatty acids	506-13-8	1280.5	471.64	1406	593.08	565.5	1231.2	1587.3	926.24	1771.7	654.15	969.35	444.32	3144.4	2827.1	4059.1	946.89	413.06	1131.4	1062.5	3397.1	2136.5	1586.5	2541.8	3425.2	979.33	2106.2	501.01	357.39	335.24	943.09	200.57	1102.9	412.6	913.34	1920.2	740.11	67634	75001	67454	4587.8
Cmwp005154	277.11	185.1	276.1	C15H16O5	[M+H]+	Deoxymikanolide	Terpenoids	Sesquiterpenoids	23753-57-3	1624.5	3270	4685	5704	9375.2	5708.2	8154.8	2443	7317.5	4881	5703.2	6404	4096	3232.5	6496.5	18700	3686.5	4462.5	6725.2	12086	11337	4863.5	10563	4321.2	7111.5	3993.2	6417	2462.8	5685.8	6623	19909	4884.8	2048.2	6430	7330.2	2048.2	5685.8	6287.2	8139	11356
MWSslk154	277.13	115.04	276.121	C12H20O7	[M+H]+	Triethyl citrate	Organic acids	Organic acids	77-93-0	28698	42500	47475	152050	53378	108720	43662	37506	49165	42185	46032	53336	32660	28096	84226	50205	121080	43166	52389	57253	60587	40916	37788	69603	38443	26197	24266	74585	47432	48924	17601	21107	21936	41287	38442	49264	96250	69847	59628	59599
mws1038	277.12	146	278.13	C11H22N2O4S	[M-H]-	Pantetheine	Others	Others	496-65-1	1143.8	2667.2	1131	14882	15288	8368.6	775.91	1146.5	2674.4	28691	23972	25461	16813	25844	10470	27447	16522	16029	3810.4	4901.3	4062.1	2485.3	11829	6764.1	3434.2	1535.3	1937.2	112040	174580	198200	3255	6824.8	1750.1	8877.5	14021	5206.7	9537.8	18877	18619	7280.4
MWSmce341	279.16	149.03	278.152	C16H22O4	[M+H]+	Butyl isobutyl phthalate	Phenolic acids	Phenolic acids	17851-53-5	25451000	24077000	24183000	25968000	24397000	26543000	24432000	23747000	26881000	20756000	18706000	21924000	21541000	23097000	23065000	25438000	28144000	22671000	29558000	28165000	28119000	28467000	25334000	29996000	26291000	24268000	27151000	25418000	18739000	26547000	24644000	21566000	25245000	29118000	29721000	28018000	23363000	24721000	26823000	20844000
Lmlp012720	279.16	149.02	278.152	C16H22O4	[M+H]+	Dibutyl phthalate	Phenolic acids	Phenolic acids	84-74-2	24556000	24437000	24486000	26593000	24534000	27127000	25268000	24258000	28293000	20928000	18641000	21617000	22576000	23475000	23399000	25397000	26920000	23060000	32477000	29315000	28428000	28973000	24533000	30893000	26690000	24658000	25693000	25790000	20278000	26526000	24552000	23402000	26555000	30634000	29806000	28232000	23900000	25523000	27541000	21402000
mws5035	279.17	120.08	278.163	C15H22N2O3	[M+H]+	L-Leucyl-L-phenylalanine	Amino acids and derivatives	Amino acids and derivatives	56217-82-4	1514.8	1858.5	4462.5	495040	542200	443280	3355.5	4536	20517	234650	261210	256480	3778.8	5265.8	47077	271810	262400	209610	177640	137610	152770	908120	949190	1053500	48180	25722	41868	113760	112330	71908	29141	18601	32092	79993	56975	70339	33922	2648.2	4097	89574
pmb0889	279.23	95.1	278.225	C18H30O2	[M+H]+	Punicic acid (9Z,11E,13Z-octadecatrienoic acid)	Lipids	Free fatty acids	544-72-9	35623000	37495000	37087000	325670	293150	341000	23632000	24020000	25178000	405560	424550	397900	33859000	33037000	33011000	1220600	1119900	1186600	22546000	22305000	21623000	2693500	3401700	4013200	31147000	32101000	33758000	433550	417760	437900	24771000	26695000	26932000	335090	342960	279600	12692000	12499000	13039000	415980
mws0366	277.22	277.22	278.225	C18H30O2	[M-H]-	γ-Linolenic Acid*	Lipids	Free fatty acids	506-26-3	28549000	30463000	30342000	6429300	6514000	6987400	44093000	40671000	46557000	7344000	7522500	7045800	21877000	20283000	20870000	6424200	6055100	6530700	67779000	63489000	67627000	50109000	49489000	50425000	35993000	38199000	32704000	7038300	6872500	6883100	27218000	28065000	26033000	6554000	6622400	6342500	11784000	12573000	10798000	6450600
pmb1650	279.2	149.4	278.225	C18H30O2	[M+H]+	Octadeca-11E,13E,15Z-trienoic acid	Lipids	Free fatty acids	25575-00-2	13113000	12885000	12432000	13817000	11634000	13128000	12949000	12967000	14201000	10582000	8778800	10832000	11736000	12119000	12641000	12708000	13685000	11643000	16299000	16065000	14371000	15158000	13106000	15396000	13456000	12849000	13518000	13701000	9837300	13484000	12309000	12721000	13427000	15472000	16006000	14580000	13859000	13149000	13593000	11303000
mws0367	277.22	277.22	278.225	C18H30O2	[M-H]-	α-Linolenic Acid*	Lipids	Free fatty acids	463-40-1	29113000	28593000	30341000	5960600	6138900	6302000	43456000	39966000	42788000	6980400	6767800	6563700	20243000	19469000	20138000	5832500	5626800	6242000	66515000	66864000	69605000	49621000	48326000	49541000	34858000	36835000	33520000	6594200	6098600	6481000	25415000	25746000	26209000	6177600	6387700	5781100	11520000	12182000	10537000	6080300
Lmbn005923	277.22	59.01	278.225	C18H30O2	[M-H]-	Crepenynic acid	Lipids	Free fatty acids	2277-31-8	621230	661100	633920	124090	118800	123820	1014000	929070	1002800	145050	146750	144330	474130	447630	443970	124270	128970	111760	1762400	1694300	1773800	1152000	1076600	1116900	805850	833340	693600	137040	134750	136990	582750	598110	595720	130060	129640	118900	232950	235860	234350	118990
mws0629	281.11	166	280.106	C13H16N2O5	[M+H]+	L-Aspartyl-L-Phenylalanine	Amino acids and derivatives	Amino acids and derivatives	13433-09-5	53383	45685	47849	63998	20350	47778	77159	89553	77676	42580	46857	44869	58793	72425	62555	19102	17530	39166	330850	387020	356880	1928700	1736100	1798300	129440	119180	117690	48486	43544	71251	263820	294190	259080	33224	48267	57085	34307	40522	41161	31028
Lmbp010382	281.12	91.05	280.11	C18H16O3	[M+H]+	6-Methoxy-2-(2-phenylethyl)chromone	Others	Others	84294-89-3	13846	11813	15173	7724.5	1431.4	4443.7	2236.4	4489.4	1027.9	1211.7	7147.3	10087	594990	682030	663600	11424	7127.4	10648	14137	5642.3	3625.6	4231.3	3126.7	2727	34026	35787	28577	1626.6	7577.6	1900.7	138250	137470	137930	4558.7	15461	18534	119000	113020	110960	6716.1
pmp001245	280.15	221.08	280.138	C15H22NO4+	[M]+	Feruloylcholine	Alkaloids	Phenolamine	85927-25-9	1649600	1920900	1914900	1956800	1937700	1434100	1408	2908	8943.2	4054.2	5233.2	6801.2	111810	92774	101840	100930	78748	76208	21793	14166	10005	1965	2580.2	1903	23153	43714	29084	26394	12723	27472	37527	30105	31674	28290	4236	17732	108400	67288	74610	66241
Lmbn006152	279.23	59.01	280.24	C18H32O2	[M-H]-	(9Z,11E)-Octadecadienoic acid	Lipids	Free fatty acids	2540-56-9	111030	142100	161060	8463	11137	7831.2	190780	116240	107570	8829.9	14002	15423	85436	86878	72403	25090	13534	28502	101570	103890	151790	65073	60393	79320	135120	154410	155440	20627	17814	19440	82096	80986	76428	14854	11414	8981	28958	36841	42399	10036
mws1491	279.23	279.23	280.24	C18H32O2	[M-H]-	Linoleic acid	Lipids	Free fatty acids	60-33-3	48587000	61480000	59529000	3512800	3418100	3399200	52739000	50535000	46359000	4967400	4698900	4857300	41842000	36627000	34519000	8399100	5501900	8909900	38868000	38475000	43729000	26344000	23224000	24960000	50944000	53786000	57819000	5704300	5727700	6510700	33096000	31354000	29654000	4785900	4409400	3981300	12421000	16728000	15231000	5261900
MWS4354	282.12	150.08	281.112	C11H15N5O4	[M+H]+	N6-methyladenosine	Nucleotides and derivatives	Nucleotides and derivatives	1867-73-8	1915400	1853000	2094800	38551	31869	33434	2368400	2520700	2455200	45691	51696	47907	606640	601450	654130	13970	16802	26744	7940200	7868500	7990300	134270	137910	131450	1420500	1372900	1514400	47165	35171	47073	793630	719820	730700	42237	40297	20753	692700	610520	621860	28902
Hmhp001812	282.12	136.06	281.112	C11H15N5O4	[M+H]+	2'-O-Methyladenosine	Nucleotides and derivatives	Nucleotides and derivatives	2140-79-6	3823500	4119800	3973300	18086000	18641000	17716000	5975600	5531700	6132000	17136000	15904000	16882000	1609600	1501000	1556800	18484000	18147000	17515000	20564000	19803000	20765000	56789000	53078000	56627000	1510100	1528800	1538200	21755000	23082000	22288000	1216400	1067000	1156900	17277000	18604000	16442000	815140	847350	862140	12357000
YC512118	282.28	247.24	281.272	C18H35NO	[M+H]+	Oleamide (9-Octadecenamide)	Lipids	Free fatty acids	301-02-0	15559	16936	24467	7296.9	9009.4	9660.8	26655	27689	29077	10733	10272	10986	42944	30931	33881	15268	17302	17072	28493	24749	24525	13309	16443	14287	49401	43312	45596	9537	9845.2	11157	14264	9104.8	10530	3766.7	4774.8	4475.1	19389	21676	20401	14522
Lmyn012331	281.25	281.25	282.256	C18H34O2	[M-H]-	Petroselinic acid	Lipids	Free fatty acids	593-39-5	51013000	60213000	59991000	4645900	6127200	5737600	23785000	21132000	29207000	2957500	2602700	2899400	55914000	72185000	44097000	48720000	40357000	48118000	27779000	28416000	28309000	10032000	10296000	11235000	68518000	57882000	68951000	12005000	10980000	11307000	44658000	45187000	44885000	6687600	5737100	5366100	54311000	49847000	56553000	39857000
mws2623	281.25	281.25	282.256	C18H34O2	[M-H]-	11-Octadecanoic acid(Vaccenic acid)	Lipids	Free fatty acids	506-17-2	60387000	70824000	72757000	5145600	7213500	6938000	30471000	25938000	38454000	3188500	3104300	3221000	108860000	108220000	76926000	60997000	50938000	57165000	34328000	36128000	35663000	11769000	11926000	13176000	88529000	79319000	79772000	13550000	12389000	12370000	53381000	56111000	53580000	7077600	7082200	6474000	74793000	64861000	68704000	48282000
pme3350	284.1	168	283.092	C10H13N5O5	[M+H]+	8-Hydroxy-2-deoxyguanosine	Nucleotides and derivatives	Nucleotides and derivatives	88847-89-6	2162	453.02	3583	19479	19661	17980	4318.4	5204.9	721.38	106540	75054	79734	11495	13962	12924	88400	78866	75457	3752.4	2856.6	1413.1	794.13	1942.1	1857.3	9046.1	10738	3595.8	106990	97310	95988	8465.9	720.3	974.78	5755.4	1415.9	1527.8	19499	18097	17185	83607
pme1178	284.1	152	283.092	C10H13N5O5	[M+H]+	Guanosine	Nucleotides and derivatives	Nucleotides and derivatives	118-00-3	30177000	31137000	32044000	129970	98298	128730	31942000	33709000	33321000	123140	204880	190640	7938800	8333700	7730100	118990	116790	150790	126000000	107850000	90886000	980300	958770	1379900	5344300	5258500	5270900	120710	121340	99070	2946200	2570100	2823300	77354	75367	72362	7526000	7475800	8472100	138210
Hmqp002567	284.13	147.04	283.12	C17H17NO3	[M+H]+	P-Hydroxycinnamic acid p-hydroxyphenethylamine	Phenolic acids	Phenolic acids	-	13774000	14402000	14666000	7330000	7416300	7138500	9090.2	2638.8	2954.8	3820.8	15244	5313.5	26329000	32343000	26081000	12073000	13051000	12750000	121440	119020	145220	29999	19737	18531	196720	172400	109980	63443	66260	68778	12812	14081	13310	9375.5	4990.5	15663	2368600	2118800	1722500	385000
Zmwp005562	284.13	147.04	283.121	C17H17NO3	[M+H]+	cis-N-p-Coumaroyltyramine	Alkaloids	Phenolamine	-	14337000	13512000	13542000	7129600	6893400	6107600	800	8678.2	2112.2	6353	7956.8	3145.5	24385000	32538000	26246000	13118000	13064000	12067000	3199.5	4029.2	4221	5066.2	4966.5	9394.5	199330	173280	140160	53346	38188	41582	5510.5	3799	6981.5	1916.8	1616.5	10754	2260000	2050800	1950600	374860
MWSmce089	284.12	147.04	283.121	C17H17NO3	[M+H]+	p-Coumaroyltyramine	Alkaloids	Phenolamine	36417-86-4	15629000	16032000	14249000	7911600	7980300	7504900	4866.2	5621	1599.8	4111.2	1839.2	16246	25438000	34218000	26853000	14242000	14782000	13558000	12346	2301	1839.2	6616.5	11623	6709	218910	176270	166870	57428	60579	58316	12256	9635.8	7986	4746.8	4613	5348	2663600	2124000	1868200	375240
mws0918	283.06	268	284.068	C16H12O5	[M-H]-	Prunetin (5,4'-Dihydroxy-7-methoxyisoflavone)	Flavonoids	Isoflavones	552-59-0	49309	56152	11380	5698.4	6431.4	23176	63595000	60492000	66175000	7491600	8534100	10798000	3064.6	5619.2	6844.9	7763.3	4188	3705.7	342990	124330	75224	22265	12210	3018.1	138600	154240	328430	42339	43252	40561	34480	31155	23957	17688	11586	7229.4	89927	86325	79775	13283
Hmlp005624	285.08	270.05	284.068	C16H12O5	[M+H]+	3',7-dihydroxy-4'-methoxyflavone	Flavonoids	Flavones	-	1593.8	2275	3699.5	2325.8	8726.2	3221	17966	15909	7697.2	25363	18414	2219	59052	51744	59033	13898	13710	7819.5	1833.2	913.25	929.75	1865	466.25	1026.5	323790	292680	233600	85274	84941	62140	19231000	19381000	20754000	8039400	6806700	7623700	23709	21486	32131	12460
Hmlp005105	285.08	270.05	284.068	C16H12O5	[M+H]+	3,7-dihydroxy-4'-methoxyflavone	Flavonoids	Flavones	-	3291.2	3551.2	2847	4777.8	2889	3443.5	4628.8	2625	9099	6215.8	6698.2	4151	801530	731140	937470	646720	751650	750780	15690	1368	3283	4236	4852	2298	10906	2785.8	9658.2	2095.2	5224	7540.5	350840	425160	421060	99696	80943	90531	20227	27896	15340	27308
MWSHY0110	285.08	225.06	284.068	C16H12O5	[M+H]+	Calycosin	Flavonoids	Isoflavones	20575-57-9	10222	5054.4	11003	2467.9	14426	18535	5722	20308	5793.1	33138	14257	4551.3	3390	27790	15413	10424	11943	8286.3	7233.8	2155.2	8807.4	4367.7	6144.4	5268.3	154460	121270	124220	28536	33650	13884	396920	435370	433300	91633	98723	95960	5763.9	6923.7	25709	10035
MWSHY0114	285.08	242.06	284.068	C16H12O5	[M+H]+	Acacetin	Flavonoids	Flavones	480-44-4	7619.8	3077.1	597.17	397.74	571.91	394.72	5479000	5557300	5085200	317730	415390	448060	1934.6	67089	86603	2976.7	2710.9	1156.1	13382	10077	1938.2	773.98	1152.9	386.8	8074.3	13412	17251	1921.6	1156.6	2697.7	2321.4	3062.1	4658.8	3085	726.86	2313.8	9299.9	6561.8	9689.9	1822.2
MWSHY0146	285.08	242.06	284.068	C16H12O5	[M+H]+	Glycitein	Flavonoids	Isoflavones	40957-83-3	1122.7	1498.6	4454.6	714.49	745.75	1065.4	47570	36412	41736	55409	61113	57023	8327.4	1497.1	1306.2	4037.6	746.52	2950.2	1111.7	751.93	1456.2	1124	1096	1500.4	49747	40326	31924	15506	9476.7	11209	173420	173090	169880	48593	41126	55954	3682.8	1874	6358.2	1493.8
MWSHY0196	285.08	242.06	284.068	C16H12O5	[M+H]+	Genkwanin (Apigenin 7-methyl ether)	Flavonoids	Flavones	437-64-9	2623.6	4458.1	744.02	749.48	1119.4	1410.6	5602700	5288100	5632500	337540	426310	480780	3371.8	2596.5	94611	1853.6	748.81	26063	16617	6880.2	1868.1	1119.4	371.1	373.46	8534.6	11200	14830	2580.9	2972.1	1114	1678.3	4082.8	2278	742.2	561.65	1667.2	5231.2	7833.4	5988.2	1113.5
pme3250	285.08	270	284.068	C16H12O5	[M+H]+	Biochanin A	Flavonoids	Isoflavones	491-80-5	3436.2	3598.4	1563.8	1445	1530.9	1524.2	11701000	11516000	11481000	772560	904360	1126700	14040	15874	24600	2293	7470.2	10256	27617	11430	10112	4882.3	2291.1	382.04	21633	15927	42308	954.64	2652.2	945.86	6261.1	14038	3089.5	2072.8	1329.4	3051.6	8018.3	10269	10908	1324.8
pmp000416	285.08	229.08	284.068	C16H12O5	[M+H]+	3'-Methoxydaidzein	Flavonoids	Isoflavones	21913-98-4	669.75	572.16	563.67	283.1	285.33	276.39	416.45	283.25	807.72	849.45	255.68	278.33	1695	827.81	846.92	560.54	1697.2	1054.9	271.18	566.5	506.9	810.86	1079.4	570.97	117420	95703	149100	6620.8	12202	10770	37285	34455	36787	3298.2	3281.5	7503.6	1360.2	1697.6	541.15	580.21
Zmjp006144	285.07	270.05	284.068	C16H12O5	[M+H]+	1,3-dihydroxy-6-methoxy-7-methylanthraquinone	Quinones	Quinones	-	2109	11306	2311.6	1259.5	843.17	2539.6	12361000	11259000	12426000	792160	883630	1198900	121390	117460	128890	62209	50666	8304.6	41460	21315	10087	4846.2	2113.1	625.65	16361	17764	51127	5066.8	2928.5	7568.8	19012	2524.2	5425.9	1688.6	3870.3	2946.9	105590	99130	4211.9	6098.3
pmn001346	283.06	240.04	284.068	C16H12O5	[M-H]-	Physcion	Quinones	Anthraquinone	521-61-9	4348.9	4467.5	3361.1	5207	4063.3	5344.3	450.93	274.82	351.53	200.2	223.62	827.7	76559	77854	82157	90156	52814	105310	502.58	226.24	249.37	250.54	602.14	199.88	475.42	503.62	579	399.17	98.833	601.67	175.16	449.98	503.56	1152.4	724.75	700.95	52568	50742	54402	59327
mws0668	283.07	151	284.076	C10H12N4O6	[M-H]-	Xanthosine	Nucleotides and derivatives	Nucleotides and derivatives	146-80-5	762870	802680	722900	1668100	1598300	1529400	621990	713520	699450	3868800	3829200	3272500	438130	392460	400110	1411700	1242000	1339900	3619200	3523900	3527900	6545900	6249500	6291500	629290	694630	621740	4141400	3785000	4695800	591190	467820	705570	2314500	2471500	2327800	537190	460980	487630	922450
mws1489	283.26	283.26	284.272	C18H36O2	[M-H]-	Stearic Acid	Lipids	Free fatty acids	57-11-4	4682500	5421400	6345000	4578600	4647300	5087400	5193500	3127000	2157300	5673900	2748400	3086600	4127400	5277700	6120600	2836200	7575600	5090300	2218400	2310300	1986600	4249300	3924900	3516900	5845900	4034000	3159300	4862800	4179800	3795800	5140700	4694900	4938400	4741100	4980100	5581000	3596000	3735600	3348800	5253400
Zmyn005026	283.26	283.26	284.272	C18H36O2	[M-H]-	16-Methylheptadecanoic acid	Lipids	Free fatty acids	2724-58-5	4751100	5203000	5919100	4406900	4549300	5158400	5094500	2912400	2234900	5693200	2703800	2990800	4209900	5254600	6071100	2868200	7147500	4992800	2241700	2286500	1996800	3964600	3741300	3192900	5809300	3963200	3329100	4541300	4254500	3744400	5266600	4721600	4791800	4401000	4757400	5106600	3600600	3808900	4031700	5004400
pma1751	286.09	124	285.085	C12H15NO7	[M+H]+	N-(beta-D-Glucosyl)nicotinate	Others	Vitamin	-	97851	93826	112970	31238	20370	20945	39574	26597	39134	66659	63582	63656	92964	140510	116160	79663	68119	88452	71801	51575	53538	3012.7	3504.7	3515.6	1240500	1161800	1262500	131410	159300	142500	182020	212540	164630	7560.2	12920	2980.5	80040	72288	77957	42267
Lmmp004504	287.06	153.02	286.047	C15H10O6	[M+H]+	2'-Hydroxygenistein	Flavonoids	Isoflavones	1156-78-1	851.32	2309.6	6249.1	1454.6	3478.1	5375.1	1869.4	4563.1	3520.9	6277.9	4184	5943	2645.4	5511	6395.1	4522.4	2616.1	1578.7	1712.7	2390.7	3653.1	1855.1	1332.1	1358.7	516640	461990	525370	58906	48380	59235	427370	382960	410310	5678.3	2634.6	10004	3550	3385	5875.5	3071.8
mws0062	287.06	241	286.048	C15H10O6	[M+H]+	Isoluteolin (Orobol)(5,7,3',4'-tetrahydroxyisoflavone)	Flavonoids	Isoflavones	480-23-9	6689.5	4836.2	7762.8	4364.5	9037.2	3383.8	124970	123340	121460	8205	13518	7966.2	69610	63392	75444	22924	21820	29945	12575	15380	24208	13449	13526	20024	27222	23754	12581	475.75	2583.8	3382.5	688640	634530	569490	3897.5	13072	10141	27420	24858	25016	11406
pme0088	285.04	151	286.048	C15H10O6	[M-H]-	Luteolin (5,7,3',4'-Tetrahydroxyflavone)	Flavonoids	Flavones	491-70-3	76171	62950	66431	16549	13847	11276	2223500	1560100	2153000	136810	198670	188620	397920	442990	414810	28368	22590	25526	13848	3283.8	1895.9	1988.4	1547.6	2758	216050	160110	159740	6670.5	6601.4	6200.6	7051200	6293200	5470400	91358	62426	66249	200810	199520	171060	22971
mws1034	287.09	153.02	286.084	C16H14O5	[M+H]+	Isosakuranetin (5,7-Dihydroxy-4'-methoxyflavanone)	Flavonoids	Flavanones	480-43-3	2843.1	2060.8	600.13	1307.7	636.64	2346.3	13560	6642.5	7290	3034.2	7722.6	3082	4445.2	2251.4	2125.3	3454.6	1275	3717.8	4972	2125.3	1023.3	1304.5	1080.6	3265	3940.1	2465.1	1239.8	2124.3	1225.3	4545	2428.4	2482	2498.4	1710.3	2124.9	1978.3	21777	9348.8	18515	8526.9
MWSslk132	285.21	223.21	286.214	C16H30O4	[M-H]-	Hexadecanedioic acid	Lipids	Free fatty acids	505-54-4	1417600	1358500	1439100	68624	68794	63576	337950	279420	358070	89934	90170	100410	1216400	1324100	1203500	62808	52586	71885	2030700	1936300	2031000	113540	114540	122810	1453700	1520500	1471400	121640	127170	139000	1745000	1670800	1642900	250890	182120	185730	1637100	1627600	1832100	133710
Zmyn005252	285.24	239.24	286.251	C17H34O3	[M-H]-	3-Hydroxy-palmitic acid methyl ester	Lipids	Free fatty acids	51883-36-4	554240	649450	529020	631080	577900	551010	93003	72380	84132	90503	89991	101360	488470	555230	415400	712430	368870	738450	160470	119810	150800	129290	112270	81719	160140	183830	162030	120120	121830	133720	231910	226050	215190	277330	258020	225730	2034600	2153300	1805300	1926800
Jmgn005927	287.06	125.03	288.063	C15H12O6	[M-H]-	2-hydroxynaringenin	Flavonoids	Flavanones	-	2040.4	1396.1	1056.3	1039.9	864.57	965.89	1034.8	1786.4	1026.9	2484.2	2129.6	1224.2	2376.4	1587.7	3832.8	1279.3	3177.1	2738.1	954.33	2711.7	2890.1	1477.8	1738.1	2734.6	106910	63680	135200	10687	8688.1	8798.4	859890	990010	1134200	34054	33085	32599	6091.4	5196.8	4323	3817
mws0064	287.06	135	288.063	C15H12O6	[M-H]-	Eriodictyol (5,7,3',4'-Tetrahydroxyflavanone)	Flavonoids	Flavanones	552-58-9	12305	9235.4	8640.5	1707.8	522.58	690.87	2066100	1474800	1970300	100950	125140	149900	145560	1338100	165840	6644.1	14070	2890	4200.5	2239.1	598.12	521.68	1216.9	2278.6	104760	74241	65051	761.74	1201.2	1372.5	339430	338970	332570	1029.5	2922	1572.7	658310	551840	829550	104680
mws1094	287.06	259	288.063	C15H12O6	[M-H]-	Aromadendrin (Dihydrokaempferol)	Flavonoids	Flavanonols	480-20-6	1694.8	1694.3	839.32	1125.8	842.15	848.74	10696	9323.3	12444	844.97	1975.8	1962.7	50924	53112	52804	1129.8	2258.8	3754.3	846.7	703.99	420.92	1970.2	558.61	1688.4	26986	17859	17237	4485.8	5086.3	4652.9	21462	27893	24852	1970.5	1422.4	563.63	9606	8316.8	5618.7	989.73
Lmdn006025	287.06	125.02	288.063	C15H12O6	[M-H]-	2-Hydroxy-2,3-dihydrogenistein	Flavonoids	Isoflavones	-	441.95	705.17	1084	1357.1	709.07	743.49	1260.2	892.52	1456.7	1240.3	3500.2	2041.8	5487.6	1245.3	5186.6	1789.5	1969.5	2147.8	555.93	1454.9	1440.2	894	2182.5	1157.4	78593	54557	101030	8821.6	9088.1	7293.3	761580	795150	910210	19416	27659	29754	1802.7	5974.2	2429.4	2298.6
Cmxp005429	289.07	153.02	288.063	C15H12O6	[M+H]+	Okanin	Flavonoids	Chalcones	484-76-4	3186.3	1996.9	3924.9	1598	1601.2	4052.5	306000	264270	311630	18996	28918	29331	39484	321930	51918	2429.6	4783.6	3616.6	1197.3	2797.5	2433.4	3998	2853.2	2043.6	21130	12706	7306.6	2654.6	801.89	815.35	25562	32258	22396	1007.3	2441.8	801.89	147310	100770	162200	33485
Lmyn007883	287.22	287.22	288.23	C16H32O4	[M-H]-	9,16-Dihydroxypalmitic acid	Lipids	Free fatty acids	38076-49-2	3713700	3820500	3962900	122900	111580	109930	500570	397630	535790	51029	39773	51910	2107200	2064500	1869500	48608	40804	95249	545320	613160	601180	60009	34737	36313	3259300	3132800	3168900	162960	186890	179040	5565400	5595000	5064000	1132900	922040	916230	3154700	3184300	2967100	102540
pmn001686	287.22	241.22	288.23	C16H32O4	[M-H]-	10,16-Dihydroxypalmitic acid	Lipids	Free fatty acids	3233-90-7	100750	95985	102180	3132.7	2099	3346	15747	16535	20696	5714	5140.1	2093.2	72601	72798	66283	7783.1	789.56	6449.2	33027	45767	46441	15008	13767	13162	72378	78985	75004	1109.7	7536.4	3925.6	124320	126120	114070	22424	25783	25097	120530	114580	134270	579.56
pme3163	289	97	290.04	C7H15O10P	[M-H]-	D-Sedoheptuiose 7-phosphate	Others	Saccharides and Alcohols	2646-35-7	8060500	7576200	7164900	1010900	991990	1066700	297700	488990	400520	84572	203650	168380	612880	693130	743350	97298	226960	130630	221300	176270	201800	10343	50972	59890	4676400	4013400	4394400	314830	383430	301670	3127700	3592900	3327600	726960	654930	829830	1024600	1006200	832260	559720
Lmjp003656	291.09	185.06	290.079	C15H14O6	[M+H]+	Isoplumericin	Terpenoids	Monoterpenoids	31298-76-7	2317.5	5391.2	4756.5	10818	7803	13177	5384	13035	6962.8	9468	3081.8	5375.8	27500	11192	8959.2	55366	26579	45574	10761	7757	13660	24734	40343	14556	454820	535600	505670	829110	902650	798070	567220	637970	488840	1083600	1260800	1115300	9390	15746	22526	31223
pmb2657	289.1	97.1	290.123	C10H18N4O6	[M-H]-	Argininosuccinic acid	Organic acids	Organic acids	2387-71-5	8085.7	6893.5	8063.9	45256	46088	40820	20081	22508	19849	139400	125840	124440	4752.5	5807.8	5235.3	126410	76829	105670	38424	34874	26838	27805	14995	24370	15237	4074.2	16213	91632	111190	118800	5130.2	8975.7	4334.3	125240	126680	111820	7099	1077.6	403.99	65505
pmb0885	291	190.9	290.188	C18H26O3	[M+H]+	4-Oxo-9Z,11Z,13E,15E-Octadecatetraenoic Acid	Lipids	Free fatty acids	-	21610	20182	27077	12527	16387	9595.9	28109	28688	29916	4650	5246.6	11913	33342	20216	27273	25522	24257	26110	108340	117420	94203	72782	76625	64864	8883.9	14158	12941	2421	2825.5	11690	24892	15558	17383	14551	14876	17776	12126	9298.3	15967	15374
pmf0314	289.25	157	290.261	C20H34O	[M-H]-	cis-Abienol	Others	Saccharides and Alcohols	17990-16-8	15245	16654	20667	12419	12956	11872	11203	16058	15226	7385.4	9751.7	11455	45808	52029	75162	60948	41204	67946	11532	17030	15732	10447	7687.9	9982.8	9079.7	12087	17843	7982.1	8656.5	7686.2	10472	11077	13350	11371	9629.5	6936.8	14699	12962	13261	11864
Zmyn004548	291.2	235.17	292.204	C18H28O3	[M-H]-	12-Oxo-phytodienoic acid	Lipids	Free fatty acids	85551-10-6	184700	200030	193640	1645.4	1790.6	1451.8	510990	432170	545170	5108.3	4622	4883.8	133140	124430	121650	2320.2	2418	3648	1143500	1098100	1126300	81027	78024	113470	427040	436120	415460	2470	2668.9	2790	108480	108150	113460	1199.9	1405	718.81	33182	35011	37619	1361.2
MWSmce689	293.25	95.09	292.24	C19H32O2	[M+H]+	Methyl linolenate	Lipids	Free fatty acids	301-00-8	329060	321210	367140	297920	295290	242320	126650	62708	118140	1304200	1086200	1378700	1209700	1171700	997400	126040	168070	160150	77540	73815	79280	655860	705220	671590	863110	846840	847660	459850	457560	522450	327260	355500	347410	296490	359380	307360	240610	203480	220910	81366
Hmhp009670	294.24	95.08	293.235	C18H31NO2	[M+H]+	Dihydrobungeanool	Alkaloids	Alkaloids	-	250870	249200	274540	16606	17218	16566	76556	67077	73173	16198	17222	23371	876250	881410	925200	35408	35132	33735	172460	203030	204380	11227	5362.4	28018	243260	217240	243550	10305	5558	11005	255980	227610	263780	6719.6	6964.7	5187.9	262700	232990	263700	10708
Hmln007772	293.18	221.16	294.183	C17H26O4	[M-H]-	Nordihydrocapsiate	Others	Others	220012-53-3	1493200	1506200	1409200	1083100	1053600	1085300	1257800	1267800	1263800	1038000	1011200	1225400	1081600	1193500	1068000	603540	728090	660940	1539300	1503100	1579200	2895400	2608300	2738600	1201800	1247400	1100700	970780	937810	1066600	1352600	1192400	1230100	1040100	1009000	983180	1307300	1154400	1196800	1181000
Zmpn003368	293.21	195.14	294.219	C18H30O3	[M-H]-	13S-Hydroxy-9Z,11E,15Z-octadecatrienoic acid	Lipids	Free fatty acids	87984-82-5	3292300	3308300	3356000	16763	21264	13703	3873800	3193800	3884500	24225	21261	30352	2220100	2192000	2111100	30697	23332	30997	15504000	14634000	14478000	860790	927930	1232200	5888700	5732100	5642200	25416	26483	30578	4370700	4381000	4497300	20792	21441	21479	977140	1024400	1040100	21225
Zmyn004676	293.21	113.1	294.219	C18H30O3	[M-H]-	17-Hydroxylinolenic acid	Lipids	Free fatty acids	-	20014000	19854000	20697000	65521	61099	70802	12645000	10767000	12796000	80159	78214	80630	25616000	24308000	24485000	504650	273120	478270	10514000	10447000	10249000	545150	495190	551800	27398000	28150000	27250000	173750	167530	199410	13204000	12720000	12939000	90647	86392	79999	10344000	10571000	10537000	310520
pmb2792	293.21	193.1	294.219	C18H30O3	[M-H]-	13-Hydroxy-6,9,11-octadecatrienoic acid	Lipids	Free fatty acids	74784-20-6	93982	100270	83630	199930	183780	191630	106220	104290	115410	108870	97284	107250	176800	180230	145560	124130	96615	130240	189710	138080	140510	59524	64631	71815	145190	143430	131090	120090	103390	117640	111260	115710	123530	220390	222420	182590	99263	84367	87374	99262
pmb2787	293.21	275.1	294.219	C18H30O3	[M-H]-	9-Oxo-10E,12Z-octadecadienoic acid	Lipids	Free fatty acids	54232-59-6	293820	311200	327740	582.84	1809	2549.5	286870	209270	290900	9804.5	996.28	369.1	393080	379170	384190	12996	4365.9	1184.4	626860	710990	725550	40183	40300	41176	464320	439440	464040	1540.5	3329.6	1957.6	562170	684690	658650	1461.5	6415.3	5097.3	193940	200240	189260	9066
pmb2786	293.21	235.17	294.219	C18H30O3	[M-H]-	9-Hydroxy-10,12,15-octadecatrienoic acid	Lipids	Free fatty acids	89886-42-0	21705	21490	25739	2161.7	1773.6	1248.8	124010	112930	144170	2432	4140.4	2018.8	26490	26958	26398	2519.7	3896	3808.7	502080	519740	497540	49716	46861	62666	62277	62801	60836	1560.2	3551.6	2636.2	564010	550700	583450	4299.1	8303	2183.3	17631	18344	18154	3627.1
Zmyn004732	293.21	185.12	294.219	C18H30O3	[M-H]-	2R-hydroxy-9Z,12Z,15Z-octadecatrienoic acid	Lipids	Free fatty acids	-	18146000	17973000	18412000	56360	46446	49707	3301200	3016700	3709500	28920	26605	31604	8147500	7193000	7607200	205500	119720	242970	4223600	3954000	3880100	468320	431570	520930	10118000	9335500	9861000	82732	81691	82267	2951200	2793300	2885400	36969	30506	26653	3375200	3483300	3650900	121660
Lmcn009539	293.25	293.25	294.256	C19H34O2	[M-H]-	E,E,Z-1,3,12-Nonadecatriene-5,14-diol	Lipids	Free fatty acids	-	7679700	9567900	9656000	385340	375930	418110	356190	276510	363570	19147	30834	5442.4	92018	200620	312860	32516	36136	79566	820660	849430	746340	237790	261050	229550	410750	350900	309330	10148	20890	19443	247310	296220	293690	2883.6	2066.5	18593	153380	710940	311600	58537
Hmhp011280	296.26	207.17	295.251	C18H33NO2	[M+H]+	Tetrahydrobungeanool	Alkaloids	Alkaloids	-	33969	36395	34305	177	286.88	611.02	17217	15174	15345	10690	9436.2	9111.7	16732	16200	17906	1087.3	247.55	669.08	8748.7	8540.2	7215.1	412.39	1929.8	1327.2	22066	22788	20682	330.4	604.33	305.03	6443.6	7022.1	7158.2	111.25	278.61	237.14	8339.1	5895.1	6112.3	138.03
Hmqp005455	297.24	81.07	296.234	C18H32O3	[M+H]+	15(R)-Hydroxylinoleic Acid	Lipids	Free fatty acids	177931-23-6	38856	193480	158040	1854.7	1575.8	6599.8	211460	172080	14898	5734.5	1652.3	5927.3	7581100	7636400	7375200	250460	234360	346330	192950	200030	140750	31983	31359	22565	389480	411620	427200	5036.9	5248.1	6651.8	75954	58066	154400	5929.3	4133.4	5276.1	2080000	2137100	2286300	334050
Lmbn005369	295.23	195.14	296.235	C18H32O3	[M-H]-	13(S)-HODE;13(S)-Hydroxyoctadeca-9Z,11E-dienoic acid*	Lipids	Free fatty acids	10219-69-9	29858000	29857000	31311000	155860	150080	177220	19521000	16714000	20098000	200300	213350	218830	26951000	26869000	25755000	476360	265560	444010	17092000	16926000	15730000	1786400	1871600	2500000	26900000	28189000	28160000	230860	223440	245810	22941000	24377000	23450000	199680	177090	160370	9297900	9968800	10168000	236790
pmb2799	295.23	195.2	296.235	C18H32O3	[M-H]-	12,13-Epoxy-9-Octadecenoic Acid	Lipids	Free fatty acids	6799-85-5	265820	288310	268380	3435.9	3384.3	2947	567830	510520	621050	6550	8215.8	5561.2	690110	704770	713340	15829	9467.4	17075	589870	548000	562550	36128	31018	43042	494140	512620	503380	7174.7	7489.8	8877.8	83497	101850	89095	4074.4	4247.9	3635.9	307030	316110	328900	30876
Rfmb091	295.23	195.14	296.235	C18H32O3	[M-H]-	9S-Hydroxy-10E,12Z-octadecadienoic acid*	Lipids	Free fatty acids	15514-85-9	31109000	32135000	31410000	190880	175470	208670	19182000	17568000	20115000	239260	237900	266450	26753000	26962000	26710000	526240	294870	491830	17735000	17510000	16722000	2014100	2062500	2755800	28499000	28996000	28147000	250790	254830	297750	24743000	25567000	24863000	222030	198590	186990	9714700	10111000	10233000	258520
Lmbn005662	295.23	171.1	296.235	C18H32O3	[M-H]-	9(10)-EpOME;(9R,10S)-(12Z)-9,10-Epoxyoctadecenoic acid	Lipids	Free fatty acids	16833-56-0	511700	548040	522440	8018.3	8711.1	8592.6	1065200	857670	1171300	11124	12767	10072	1830300	1764000	1627200	42292	25303	50695	989250	948120	912680	83893	78324	84213	923170	893220	907590	11051	11270	11500	268360	258050	243200	7629.1	11002	5882.2	724100	709970	805510	74137
mws0131	297.32	251.14	296.308	C20H40O	[M+H]+	Phytol	Lipids	Free fatty acids	7541-49-3	13895	10856	13284	555.54	633.57	695.73	4542.1	3124.7	3874.8	254.14	491.37	765.5	7438.8	7482.8	6271.5	1081.3	947.62	2860.9	2276.5	589.8	2850.7	1020	707.25	514.38	10942	13825	11795	499.98	653.4	843.59	2911.3	1307.9	1970.6	265.76	442.89	960.89	2154.6	3000.8	3436.1	1004
pme1474	298.1	136	297.09	C11H15N5O3S	[M+H]+	5'-Deoxy-5'-(methylthio)adenosine	Nucleotides and derivatives	Nucleotides and derivatives	2457-80-9	1496200	1456700	1340100	8510500	8589300	7846000	1923400	1966200	2131700	14736000	14885000	14116000	1048800	1102800	1100800	6980700	6015300	7137200	2612500	2001700	1830500	5001600	5425900	4401200	1713100	1716400	1755600	11928000	13463000	12264000	507860	530300	513410	7809200	8335400	7286500	689750	713430	740730	4784000
pmb0197	298.1	166.3	297.107	C11H15N5O5	[M+H]+	N7-Methylguanosine	Nucleotides and derivatives	Nucleotides and derivatives	20244-86-4	2138.1	7435.7	5838.1	11955	15195	15524	7472.2	11110	16419	7821	10377	10306	13566	5999.8	5305.9	28100	16257	9845.3	279760	128050	170960	10698	17660	42770	20336	8548.9	14608	10054	18889	14325	46670	29698	52313	38140	24416	18402	4176.2	2594.3	4558.8	13511
HJAP140	299.08	284.07	298.084	C17H14O5	[M+H]+	Puerol A	Phenolic acids	Phenolic acids	152784-32-2	8022	6734.3	4966.4	1064.2	5717.9	11890	4954.6	5359.4	7513	1433.2	1063.6	1105.6	84387	59084	70106	10312	8540.2	28406	2841.2	4269	1067.5	1074.9	2858.3	2141.8	141170	160900	161270	15315	16788	18940	47108000	38355000	38727000	23983000	21442000	19594000	30965	23527	64749	6413.5
pmp001204	299.09	284.1	298.084	C17H14O5	[M+H]+	Apigenin-7,4'-dimethyl ether	Flavonoids	Flavones	5128-44-9	1751.3	3969	4688.7	1868.7	1617.3	1614.4	87126	84155	93767	99243	108280	114340	11506	8229.7	6866.9	5291.9	8730	10882	3601.4	1113.5	499.15	2744.7	1363.7	1743.1	3670.2	1683.3	5356.8	4600.2	3374.6	4554	8534.4	7008.8	7088	6090.7	9391.7	4643.9	135870	128690	139460	153940
Zmgn005057	297.24	183.01	298.251	C18H34O3	[M-H]-	9,10-Epoxyoctadecanoic Acid	Lipids	Free fatty acids	2443-39-2	1140.8	893.24	2097	652.13	314.52	662.97	624.8	1500.2	1734.8	385.21	95.235	422.3	48528	46934	46401	15233	6608	16609	3432	2945.9	3177	4414.2	4039.9	3331.9	4726.5	5011.5	4433.6	268.63	339.48	586.27	2362.5	898.8	2067.6	1237.3	1354.1	689.26	22396	24157	21546	9495.2
Zmyn004714	297.24	183.14	298.251	C18H34O3	[M-H]-	Ricinoleic acid	Lipids	Free fatty acids	141-22-0	286530	289770	296120	29216	24102	30240	264280	218680	319120	36356	30496	30328	1510100	1421500	1439100	46738	33610	64381	224320	236250	239410	51674	57832	60194	948250	990520	942520	32657	36396	32969	587620	553970	602050	45409	33079	40020	561700	541450	604060	58701
pmf0297	297.32	183.1	298.324	C20H42O	[M-H]-	1-Eicosanol	Lipids	Free fatty acids	629-96-9	262520	286370	290590	28545	28729	28008	278460	220250	334470	36306	23433	33037	1412800	1373900	1366000	39431	37120	50647	229330	225090	223450	47856	49216	52729	877370	983230	944740	35052	35617	32512	587290	584100	584570	50917	32768	37339	532090	554850	600350	62117
mws0724	298.08	208	299.087	C10H13N5O6	[M-H]-	8-Hydroxyguanosine	Nucleotides and derivatives	Nucleotides and derivatives	3868-31-3	11278	2441.3	2148.7	43101	45324	27566	1233.8	11579	2721.8	30394	23153	29117	2690.6	3253.6	11442	6062.7	61684	55373	116390	120310	135960	855.76	6549.4	5420.5	2194.1	8472.8	10781	85243	72915	93951	40285	33878	28662	10755	17675	8797.8	1593.1	570.76	4270.4	70416
Zmyn005015	298.27	254.25	299.282	C18H37NO2	[M-H]-	Palmitoylethanolamide	Lipids	Free fatty acids	544-31-0	3934.6	5936.6	4542.3	805.22	849.93	622.99	2294	2159	1913.5	838.87	1432.4	467.12	18022	15279	16197	4340	2153.5	2272.4	2857.4	1967.1	2636.5	2777.3	5216.7	4030.7	4281.2	4607.5	4813.1	929.06	1088.1	1361.3	4163.3	5515.9	5182.8	1831.2	2252.8	885.58	11547	15883	11874	7880.3
pmp000971	301.07	286.05	300.063	C16H12O6	[M+H]+	6-Demethoxy-7-methylcapillarisin	Others	Others	-	3030.5	758.75	758.75	1500.9	1499.9	1482.4	30958	1115.7	35386	2997.2	3372.6	1497.2	6473.8	1680.6	2242.6	2083.9	1308.3	2985.8	3023.8	877.13	747.89	1124.6	379.19	749.7	1504.5	1326.2	1146.3	381	1498.9	374.85	4869.3	5621.5	1518.2	3039.7	946.09	2247.5	2244.4	1872.4	2437.5	1123.8
Zmhp002714	301.07	286.05	300.063	C16H12O6	[M+H]+	5,6,7-Tetrahydroxy-8-methoxyflavone	Flavonoids	Flavones	-	7451	6172.8	1025.2	2824	2063	2542.2	36794	47116	69320	8738.5	64273	17725	3855.8	2544.5	4638.5	7733.2	3625	1319.2	4076.5	6897.7	3570.5	1526.2	1018	1018	76144	78156	84358	2062	3335.8	13546	276580	278790	251120	25822	15108	11256	4825.8	12838	2301.5	5906
Lmjp004941	301.07	286.05	300.063	C16H12O6	[M+H]+	Rhamnocitrin (7-Methylkaempferol)*	Flavonoids	Flavonols	569-92-6	459330	462130	412900	84786	69992	57157	30110000	28711000	30044000	1161500	1437800	1624500	957290	1066800	1242500	115900	142420	150700	672760	679780	584090	13038	11269	15600	259880	216960	275080	27281	29110	25066	5009000	4593800	3966500	678720	625990	580450	930550	1001100	956710	92858
pmp000001	301.07	286.05	300.063	C16H12O6	[M+H]+	Hispidulin (5,7,4'-Trihydroxy-6-methoxyflavone)*	Flavonoids	Flavones	1447-88-7	495710	515940	480050	80569	62497	87614	31105000	30747000	31624000	1289300	1627700	1847000	947180	1075700	1132700	118450	121610	158390	649860	684450	625570	13592	11521	14502	247630	256760	276710	34359	28203	31943	5190700	5114200	4644400	724230	679530	609620	984640	996500	981610	102730
Zmjp005262	301.07	258.05	300.063	C16H12O6	[M+H]+	2-hydroxyemodin-1-methylether	Quinones	Anthraquinone	-	39509	53551	42494	6776.8	14322	13915	2683600	2549000	2287000	95365	117260	118510	79130	95007	84577	14309	21584	19965	43062	65635	54219	2349.1	1174.2	2063.3	22171	16114	5892.7	2063.3	1184.1	2059.6	351860	371290	323160	52964	32581	38562	77202	81639	78574	7621.5
pmp000548	301.07	286.04	300.063	C16H12O6	[M+H]+	Pratensein	Flavonoids	Isoflavones	2284-31-3	491850	489030	450020	97282	80797	81639	33195000	32436000	29599000	1290800	1502600	1801400	950210	998550	1257100	119620	121850	153760	625640	781050	632830	16605	12881	13015	279500	232000	258680	26208	16205	24348	5230500	5193700	4866900	673750	699850	533950	1090500	980620	1011700	102860
Zmhp002814	301.07	286.05	300.063	C16H12O6	[M+H]+	5,7,8-Tetrahydroxy-6-methoxyflavone	Flavonoids	Flavones	-	4943.2	1804.5	3589	4268.2	1028.8	1994.5	3033.5	4720.2	13273	3926.8	2077.2	5211.5	805660	725580	932500	109220	114080	137010	2402.2	2895.5	2466.2	2478.2	1710.8	970.5	4802.5	3025.5	2499.5	1751	2578.8	1498.5	31668	40611	39600	5745.8	2272.8	2410	25667	24520	22950	9103.2
mws0058	299.06	284	300.063	C16H12O6	[M-H]-	Diosmetin (5,7,3'-Trihydroxy-4'-methoxyflavone)	Flavonoids	Flavanones	520-34-3	1506900	1635500	1454700	236070	204170	196800	63246000	58806000	61887000	3147400	3548100	4336600	1831800	1956600	2056000	154240	151220	207710	1867200	1807400	1598700	29137	27422	27941	1145200	914520	1166200	113780	104370	113370	14375000	15541000	13908000	2497800	2296600	2062800	1823900	1813000	1733400	167400
Zmhn001358	299.08	137.02	300.084	C13H16O8	[M-H]-	4-O-Glucosyl-4-hydroxybenzoic acid	Phenolic acids	Phenolic acids	-	264550	209750	170290	20752	26878	21243	2243900	1972400	2285300	341000	356710	404660	633160	634240	614780	9489.7	3766.2	3338.6	64047	52422	80297	9268.7	13970	6561.2	1466600	1670500	1564800	31934	5778	24924	72512	94422	109180	7441.2	16887	1564.9	224020	243010	248830	5582.9
Zmhn001926	299.08	137.02	300.084	C13H16O8	[M-H]-	1-O-Salicyl-D-glucose	Phenolic acids	Phenolic acids	60517-74-0	186370	185540	159190	10276	10574	27666	1919400	1515100	1909800	229000	282630	310850	476900	531290	416520	6154.5	35926	15458	56561	60200	47238	3871	1694200	2436.3	1090900	1164400	1135400	6341.2	11802	30920	73379	47275	57481	5543.4	4679.4	4272.2	208550	237120	236480	46648
pmb3142	299.1	137.1	300.085	C13H16O8	[M-H]-	Salicylic acid-2-O-glucoside	Phenolic acids	Phenolic acids	10366-91-3	477100	458230	440520	9691.5	6677.7	4491.2	2052100	1799400	1957800	1358500	1321200	1281200	772090	724680	752750	2981.1	9042.8	2245.9	791720	786070	856650	719.06	1894	3456.9	224130	196100	225990	1680.5	10193	2341.9	1363200	1115300	1095200	2156.6	2258	7718.5	174630	172510	184330	3815
Zmmp009258	301.11	167.04	300.1	C17H16O5	[M+H]+	Naringenin-4',7-dimethyl ether	Flavonoids	Flavanones	29424-96-2	953.18	599.87	1141.1	1445.1	2751.8	435.37	50963	46676	55784	43653	39440	44687	677.84	910.39	684.58	684.22	1994.7	459.97	1135.9	1613.3	895.91	563.93	1745.1	1183.2	1124.5	702.86	2671.2	5547.8	1831.2	3216.6	833.5	1162.5	1147.6	1551	1608.9	901.39	1664.7	1516.1	898.58	1195.6
Hmyn001360	299.11	59.01	300.135	C18H20O4	[M-H]-	Doitungbiphenyl A	Phenolic acids	Phenolic acids	-	393250	414940	316710	434830	424950	420120	50759	7898.6	37628	56558	37103	26452	7404	12817	14184	10682	225100	12390	28441	9433.9	4118.6	52851	87554	71596	593940	512920	552440	671370	786890	683970	13234	7480.3	25103	37182	37947	39395	174730	173540	196490	238730
Zmyn005384	299.26	253.26	300.266	C18H36O3	[M-H]-	2R-Hydroxyoctadecanoic Acid	Lipids	Free fatty acids	26633-48-7	1122800	1329400	1203100	1535100	1377100	1572300	225830	156750	212570	225040	202000	245150	3720900	6357600	3812200	11320000	5200000	9723400	204750	134140	178710	277200	201510	129530	458680	439140	500370	543100	601430	493790	686250	700830	611570	1073500	946790	900300	2431900	2267200	1878300	3499300
MWS4295	299.26	253.25	300.266	C18H36O3	[M-H]-	DL-2-hydroxystearic acid	Lipids	Free fatty acids	629-22-1	1138000	1281000	1116100	1498600	1341200	1480200	224850	157830	207340	208310	196540	247140	3974000	6240000	3934800	11284000	5431300	9369000	198270	131520	180350	264920	190810	132020	489060	435250	491150	556690	572480	478480	704670	657150	588810	1027700	922810	897490	2334900	2242200	1902800	3546600
MWS5235	299.26	253.25	300.266	C18H36O3	[M-H]-	12-Hydroxyoctadecanoic acid	Lipids	Free fatty acids	106-14-9	56009	71023	56551	35235	15766	28031	30884	34704	31308	22380	15583	18704	123350	102070	123750	19468	23337	498800	77527	62099	73465	38163	30430	34384	49588	59708	56022	26603	27914	23466	63608	54794	58609	23408	14473	20981	80794	119200	71362	30840
Lmqn008288	299.26	299.26	300.267	C18H36O3	[M-H]-	3-Hydroxyoctadecanoic Acid	Lipids	Free fatty acids	45261-96-9	115920	108520	114560	20777	16648	17218	40194	32774	58055	17396	11282	11711	338460	346710	323340	48424	22988	53224	161770	143150	141670	112330	108070	104160	95703	103800	113170	16178	10001	19537	142790	136770	136800	26482	16358	18646	228590	243120	276040	64016
pmb3079	300.05	96.9	301.056	C8H16NO9P	[M-H]-	N-Acetyl-D-glucosamine-1-phosphate	Others	Saccharides and Alcohols	6866-69-9	252810	264700	315660	781160	731790	823350	20287	28833	18814	91484	98756	96481	212590	209140	249330	276570	488620	333290	108870	78854	89081	175270	181760	211010	171260	155230	139250	281410	356840	286020	285940	293520	236010	404040	372000	366480	475400	440620	491410	797460
Zmnn009241	300.09	270.04	301.095	C16H15NO5	[M-H]-	Citpressine I	Alkaloids	Quinoline alkaloids	81525-58-8	8029.2	3369.9	2325.4	1839.7	1322.9	1362	36519	27147	19852	4048.2	4345.2	2760.1	865.28	1112.8	319.82	1019600	622850	2291.3	105700	85401	128040	4912.8	3709.6	5408.1	26574	3104.7	1549.8	3679.4	862.97	2429.3	1798.1	1062.3	1416	4785.4	2131.2	2762.7	407.29	1239.2	762.72	2478.8
pme2954	303.05	137.02	302.043	C15H10O7	[M+H]+	Quercetin	Flavonoids	Flavonols	117-39-5	1004200	1263500	995850	1092700	1135500	1341200	679870	743180	743190	590140	574100	428760	106520	44439	87262	48496	158430	96080	11056	72095	3745.3	6464.7	29258	12652	615680	904540	888540	579340	779710	300140	1797000	1692600	1937200	1125000	950810	1137300	374480	116590	182350	120160
Zmpn004713	301.04	149.03	302.043	C15H10O7	[M-H]-	Isoetin (5,7,2',4',5'-Pentahydroxyflavone)	Flavonoids	Flavones	1621-84-7	320250	317220	315750	32383	37376	25222	278740	262820	280480	13083	29755	24528	62449	63045	54767	8199.1	8748.1	7232.1	99884	93855	94836	13886	14657	19633	368820	355610	328200	26265	30089	41228	154430	138600	163270	17281	10763	13362	88059	102420	74548	7368.5
mws0920	301.04	151	302.043	C15H10O7	[M-H]-	Tricetin (5,7,3',4',5'-Pentahydroxyflavone)	Flavonoids	Flavones	520-31-0	7638.8	3069.5	5680	1843.7	2447.7	808.55	18506	17960	31214	4462.8	5588.4	2507.6	2447	2812	7426.3	9328.8	1553.9	3694.1	3094.6	20395	6212.1	8037.1	3098.3	3049.4	6180.3	8122.8	31052	2200.1	5262.4	5570.5	8193.4	4317	2774	1820.6	4430.7	2476.2	3720.9	10046	6974	2672.5
MWSHY0049	303.09	177.05	302.079	C16H14O6	[M+H]+	Hesperetin	Flavonoids	Flavanones	520-33-2	2633.1	1109	782.47	6820.7	4653.5	5284.4	4794.9	955450	40379	8247	8715.4	8772.1	3101	4336.2	8792.9	2791.3	6975.6	4017.9	117080	118560	144560	5299.9	4040.7	1241.6	27398	1551.9	934.49	3721.9	777.45	1542.8	4961.6	3872.4	1240	2819	1407.5	1084.2	27721	15901	12408	3734.8
mws1033	303.09	153.02	302.079	C16H14O6	[M+H]+	Homoeriodictyol	Flavonoids	Flavanones	446-71-9	2790.1	7227.8	4326.4	4329.9	6666.2	9357	57459	21274	22699	8651.8	8496.5	2759.5	44375	42451	51678	59298	52886	54619	113840	106260	129180	3089.9	7120.8	1594.7	18840	3477.8	18980	8938.2	3461.1	5538.3	4317.7	16810	15452	6601.3	8511.1	4035.5	47656	45489	59438	43432
Zmhn000892	301.09	139.05	302.1	C13H18O8	[M-H]-	4-O-Glucosyl-3,4-dihydroxybenzyl alcohol	Phenolic acids	Phenolic acids	-	99705	96382	88373	22759	8879.1	12701	180150	195010	200690	44937	57906	46133	45804	56525	35590	4049.9	26865	1319.6	34637	41162	45143	37055	34675	42581	401340	409920	387000	22801	6284.4	3845.1	146430	145100	169060	21149	3873.8	14291	39337	32343	35654	24242
Hmdp001950	303.12	285.12	302.115	C17H18O5	[M+H]+	2',7-Dihydroxy-3',4'-dimethoxyisoflavan	Flavonoids	Other Flavonoids	52250-35-8	78861	97789	57757	132820	145570	157790	442420	516700	552710	627340	633510	650000	1549000	1698700	1582200	1672200	1734900	1763200	8593300	8846000	8781800	9911000	10071000	10876000	1547400	1569200	1692100	2152100	1995400	2382700	7759400	6692300	6771300	10165000	9954800	8334900	447650	488030	471120	445760
mws0397	301.22	257.23	302.225	C20H30O2	[M-H]-	Cis-5,8,11,14,17-Eicosapentaenoic Acid	Lipids	Free fatty acids	10417-94-4	705.89	291.94	257.25	1124.8	131.33	181.55	1811.2	2245.7	1048.4	697.98	488.55	926.32	355270	317440	297420	27145	16513	25598	530.56	709.82	1315.5	2102.4	1522.3	2553.1	1763.3	516.06	1218.1	679.64	302.31	717.95	779.87	824.52	1184.6	2324.4	1246	978.46	14041	18858	20468	711.12
MWSslk208	301.22	301.22	302.225	C20H30O2	[M-H]-	Kaurenoic Acid	Terpenoids	Ditepenoids	6730-83-2	318310	387250	403860	86228	79308	90701	87645	75310	99547	5214	8098.1	5734.6	2454700	1967200	1898100	195720	137560	207620	32305	25866	32499	15364	14892	14832	16224	22107	35184	8747.9	4604	9859.7	7126.2	5913.8	7350	2890.1	3590.3	1460.6	500430	578450	670530	175360
Lmbn014696	301.22	301.22	302.225	C20H30O2	[M-H]-	Pimaric acid	Terpenoids	Ditepenoids	127-27-5	1039300	1171100	1157700	196040	230510	265310	1120800	954360	1186300	121570	92912	129440	619830	576230	605720	154430	91816	162750	964750	828160	793230	662460	575690	524020	1687100	1979000	1641300	311600	229300	281710	995040	1484600	928130	200290	245780	182360	488100	576620	493510	214830
MWSmce549	303.25	57.07	302.246	C17H34O4	[M+H]+	1-Monomyristin	Lipids	Free fatty acids	589-68-4	1832600	1842300	2049600	1435900	1585700	1497500	2165300	1879800	1877600	1251800	1159200	1185500	1576600	1305800	1343600	1501000	1334200	1220600	1695000	1660700	1500400	1093200	1078600	1122900	1675700	1523800	1982200	1163700	1035800	1306400	1687600	1699700	2023500	1375200	1382400	1394700	1525000	1406900	1548900	1359900
mws1375	304.15	185.09	303.143	C12H21N3O6	[M+H]+	Nicotianamine	Alkaloids	Alkaloids	34441-14-0	77237	47784	64749	73469	82646	56844	168070	161020	129950	95205	106620	140350	35709	10952	37475	28292	14292	31365	108740	85299	121810	208720	180170	180940	26517	26378	49948	74010	67409	50744	183100	153790	169930	210010	231530	279770	22352	10021	2907.4	6820.3
MWSslk026	304.15	138.09	303.147	C17H21NO4	[M+H]+	Scopolamine	Alkaloids	Tropan alkaloids	51-34-3	3171400	2752700	3049600	2012000	1916200	1996800	2473200	2626000	2384300	765830	734600	783110	410920	536100	547210	341890	330700	366500	360740	294690	285970	36396	37485	35654	2873500	2765300	2679600	1605100	1672700	1786000	1004700	1009600	1177000	130740	147910	148300	603440	588380	574920	355720
mws0044	303.05	125.02	304.058	C15H12O7	[M-H]-	Dihydroquercetin(Taxifolin)	Flavonoids	Flavanonols	480-18-2	157220	164970	146380	30522	23642	20537	51585	39666	51915	52806	35906	40129	83376	72746	60711	89785	47434	103910	19773	38777	45891	64062	67830	87648	101220	60650	113820	41285	52022	32689	83502	74038	89796	43855	28282	36609	48842	34410	25716	47060
mws0369	303.23	258.9	304.24	C20H32O2	[M-H]-	Arachidonic Acid	Lipids	Free fatty acids	506-32-1	1332.8	1050.8	1774.8	2054	472.2	601.12	533.26	1930.2	913.73	898.78	949.06	492.38	83705	71463	74225	8369.7	3399.4	10951	2320.9	509.55	658.97	1704.4	602.46	2031.2	16837	17051	15847	1209.4	999.15	2679.9	2992.6	3303.4	2081.8	2363.4	854.56	2277.8	42159	40780	59044	8345.5
mws1604	306.21	137	305.199	C18H27NO3	[M+H]+	Capsaicin	Alkaloids	Phenolamine	404-86-4	3552.5	710.93	2597.2	1035	3326	942.12	703.57	583.62	360.33	955.74	357.19	1667.5	4043.8	823.66	357	719.78	1666.6	948.66	1421.9	357.71	1178.6	1880	1728.9	959.41	944.16	2596.9	1438.8	472.24	239.9	477.69	360.33	2871.8	4017	2383.4	1197.3	1428.5	44709	40089	35011	34922
pmb0496	307.18	177.05	306.169	C15H22N4O3	[M+H]+	N-Feruloylagmatine	Alkaloids	Phenolamine	-	1516600	1641200	1614300	2073000	1732000	1458800	12671	17846	7314.5	18407	16006	5727.9	55164	88909	54406	50142	48587	113140	124960	126030	142990	30722	17323	6401	52040	8987.7	19740	13713	19220	26384	8303.5	1752	10320	3847.2	4685.5	14386	675680	476350	429520	391960
pme1373	306.05	110	307.057	C9H14N3O7P	[M-H]-	2'-Deoxycytidine-5'-monophosphate	Nucleotides and derivatives	Nucleotides and derivatives	1032-65-1	15115	10931	20845	17923	14392	15303	32433	47759	42781	48799	48738	37592	12451	10140	16184	25248	24896	19811	23752	13746	12970	23714	24222	29179	11086	5950.3	10492	18064	18156	18606	96135	52067	86752	110190	133010	123800	11825	7317.2	10477	7731.6
pmn001610	307.26	307.3	308.272	C20H36O2	[M-H]-	Eicosadienoic acid	Lipids	Free fatty acids	5598-38-9	3703600	4626800	4393000	873060	604780	622200	4233400	3776700	4709700	2600700	3080100	3161900	3475000	3165900	3409500	1801100	1073100	2053000	5206100	5105500	5440800	5914100	5538700	4956600	3789600	3089400	3755400	911920	920560	886160	1131600	1270900	1092200	637070	731770	606300	5396300	16138000	13452000	1674500
pmb2791	309.21	209.1	310.1	C18H30O4	[M-H]-	9-Hydroperoxy-10E,12,15Z-octadecatrienoic acid	Lipids	Free fatty acids	111004-08-1	253080	276400	235850	54789	39959	46996	531070	448930	601730	45127	48512	58222	167160	156130	153760	35649	25245	45928	2820200	2823800	2714000	276190	240070	253310	310900	296370	298360	49292	39782	30978	114320	116110	118010	86003	64025	75571	107150	115980	125020	47047
Lmbp010207	311.13	121.06	310.121	C19H18O4	[M+H]+	6-Methoxy-2-(4-methoxyphenethyl)-4H-chromen-4-one	Others	Others	111286-05-6	91156	61774	63507	2231.3	1342.2	1227.4	40053	48412	41091	1796	788.46	1132.3	308160	325070	326790	1132.3	10561	12558	17908	3589.7	2827.8	2957.5	1799.9	4828.5	151060	167780	182170	7623.6	3595	3141.6	34962	40014	41570	3794.7	667.85	670.74	43915	79234	64085	1347.6
pmp001214	310.16	251.09	310.147	C16H24NO5+	[M]+	Sinapine	Alkaloids	Phenolamine	18696-26-9	4421000	3694900	4265700	2088600	1877000	1916900	6563.8	3894	7311.2	2481.2	1876	2533.8	8608.2	15297	8762.2	8892	13756	2451	14139	9431.2	3904	4157.2	4906.5	3519	12632	19720	4879.5	743.25	9553	1975	9799	4888	2155.5	8090	2445	1956.5	18941	19048	30178	7744.5
Zmyn004449	309.21	171.1	310.214	C18H30O4	[M-H]-	9-Hydroxy-12-oxo-10(E),15(Z)-octadecadienoic acid	Lipids	Free fatty acids	-	57082	67737	61672	2449.4	3683.8	1970.1	74806	75815	122290	4013.5	3230.5	4537.6	99261	94590	103210	6232.6	2525	4184.2	14476	19393	18106	7838.9	14876	8317.9	65361	69236	69047	4643.6	3987.8	3699.8	20572	23249	19577	3954.9	7192.9	2621.2	44368	40813	51032	5740.2
Zmzn003953	309.2	227.2	310.214	C18H30O4	[M-H]-	13(s)-hydroperoxy-(9z,11e,15z)-octadecatrienoic acid	Lipids	Free fatty acids	67597-26-6	761910	804690	722600	266690	243750	305670	583210	737880	840810	193770	237960	286670	3414400	2372000	1965900	672420	219250	536030	1635000	1826500	1850200	1007300	966470	1048500	1499000	1875300	2427900	289550	273510	303860	861820	1133800	1082300	304990	263110	239960	4366800	4058500	5950600	1554100
pmb2789	309	209	310.214	C18H30O4	[M-H]-	13S-Hydroperoxy-6Z,9Z,11E-octadecatrienoic acid	Lipids	Free fatty acids	121107-97-9	43577	44601	52185	578.26	2266.7	1110.4	33105	29850	45759	528.79	839.78	1735	88696	94142	95953	1316.9	497.41	238.06	60926	54046	44451	6360.7	5583.9	3251.3	56215	63631	69270	687.74	1747	594.26	62591	51614	49404	589.35	292.18	1329.1	77647	82893	75375	2348.9
pmn001606	309.28	309.28	310.287	C20H38O2	[M-H]-	Eicosenoic acid	Lipids	Free fatty acids	26764-41-0	14665000	7773600	9033200	19617000	4832700	5011600	15143000	5487800	4771900	27994000	7274800	8378000	10791000	26953000	25381000	4399100	31716000	14674000	4694200	3427300	4033100	6905600	6490900	4406600	8077300	7922100	7985400	10408000	5540600	4726600	30445000	7066000	7863100	8675200	4832300	6256300	4254600	15125000	16865000	5822400
Lmcp002302	312.13	180.09	311.123	C12H17N5O5	[M+H]+	N6-(2-Hydroxyethyl)adenosine	Nucleotides and derivatives	Nucleotides and derivatives	4338-48-1	1777000	1626100	1785200	4144800	4284900	4058500	1729100	1673800	1597700	3531200	3397200	3442700	1102700	1051000	1071500	3825800	3375300	3609900	9001900	8729900	8435200	19077000	19450000	17827000	767190	864220	765090	4385800	4822600	4641500	1079300	946630	1000300	3495600	3485400	3273400	1042600	1087200	1141600	2249900
pme3967	312.13	180	311.123	C12H17N5O5	[M+H]+	2-(Dimethylamino)guanosine	Nucleotides and derivatives	Nucleotides and derivatives	2140-67-2	1844500	1771500	1886800	4170800	4568200	4662600	1872100	1732600	1720500	3943000	3476300	3870500	1275500	1241700	1155100	3873800	3924200	3950900	9975800	9458200	9625200	20919000	20775000	20962000	920700	891970	971670	4520000	5245700	5072700	1270600	1182100	1231900	3809500	3937900	3535100	1246900	1148900	1198500	2369700
Lmqp002761	313.14	151.08	312.136	C19H20O4	[M+H]+	Alnusonol	Phenolic acids	Phenolic acids	52330-12-8	50923	64451	49962	62513	57585	57932	13900	2801	35771	2670.2	29061	6097.9	38137	37613	45457	39480	49786	38785	38399	60190	19427	3037.9	28287	16662	69095	105660	95054	92219	61303	58976	16169	23742	8786.5	52044	38809	38084	145900	171790	138970	123740
mws0636	313.15	166	312.147	C18H20N2O3	[M+H]+	L-Phenylalanyl-L-phenylalanine	Amino acids and derivatives	Amino acids and derivatives	2577-40-4	20246	32104	18252	9864.2	12460	5188.8	9830.8	6868	8538.5	4544.5	4209	3248	19903	30764	29095	9908.8	9150	11802	44634	20358	23488	232780	235620	266940	13307	12462	14925	14364	7792.5	11428	7438.2	4587.2	7845	13005	3230.2	16578	13092	16300	19031	5832.2
pmn001689	311.22	223.17	312.23	C18H32O4	[M-H]-	9-Hydroxy-12-oxo-15(Z)-octadecenoic acid	Lipids	Free fatty acids	-	1024700	1094600	1069000	16664	15102	24244	1034200	792760	946060	16919	15938	18264	1144800	1072300	1181500	26534	18523	19907	3470300	3417400	3228900	169290	117320	145280	23204000	22670000	21740000	62860	51742	68773	47052000	45562000	48222000	212140	177770	160360	745430	738020	849660	23214
pmb2804	311.1	171.3	312.23	C18H32O4	[M-H]-	13S-Hydroperoxy-9Z,11E-octadecadienoic acid	Lipids	Free fatty acids	33964-75-9	2319700	2391500	2276400	18317	23228	18750	1454900	1165200	1478000	29441	27750	28364	1500700	1433900	1371700	20518	19240	22110	844610	727500	750640	72509	95377	78133	1436800	1478700	1370700	26568	25934	23057	366270	401710	358180	19239	27733	24721	592880	587400	594310	22498
Rfmb087	311.22	293.21	312.23	C18H32O4	[M-H]-	9-Hydroxy-13-oxo-10-octadecenoic Acid	Lipids	Free fatty acids	-	1677400	1649600	1559000	35019	31238	38462	1223500	1122600	1273200	39593	50565	49914	3920700	2858400	3747500	51553	41107	71095	453010	427880	441510	27040	50988	25031	2295500	2183700	2150600	62954	52736	78605	1170600	1114600	1242300	56793	39770	39953	2058500	1998500	1916500	35639
Lmbn005287	311.22	249.22	312.23	C18H32O4	[M-H]-	7S,8S-DiHODE; (9Z,12Z)-(7S,8S)-Dihydroxyoctadeca-9,12-dienoic acid	Lipids	Free fatty acids	143288-65-7	1827400	1862200	2047900	26200	30587	28812	743380	562790	724810	126940	148980	153320	1691500	1779800	1535000	46220	19504	60056	978320	909740	998660	72762	76604	79008	837380	865270	835540	16261	23005	33060	354830	335940	335170	60994	40168	36155	1515100	1445700	1440300	62924
MWS80006	311.22	293.21	312.23	C18H32O4	[M-H]-	9-Hydroperoxy-9Z,11E-Octadecadienoic Acid	Lipids	Free fatty acids	5502-91-0	259100	293770	291630	43504	43533	44922	486480	453680	417450	54483	45241	60741	112330	132740	163980	43912	36281	43539	254850	238180	272830	80830	87923	97533	258950	221610	230990	45467	52296	40975	100560	128430	100990	44621	51481	44960	57687	49091	58968	48122
pmf0397	311.3	183.1	312.303	C20H40O2	[M-H]-	Arachidic acid	Lipids	Free fatty acids	506-30-9	57996	43128	48141	27852	34121	28213	48169	36033	61678	29239	29279	23301	61786	57663	55242	46103	24185	34085	49756	53420	52055	24692	18442	19014	50935	55962	25710	26882	31748	24589	35820	32763	47685	30680	29960	24212	45379	36719	22552	20315
mws1433	314.14	177.05	313.131	C18H19NO4	[M+H]+	N-Feruloyltyramine	Alkaloids	Phenolamine	66648-43-9	57803000	55889000	58510000	27311000	26106000	25212000	19616	3539.2	10499	18384	12124	30602	27097000	33021000	26562000	7062700	6921000	7716100	9296.2	4373.2	12309	43012	49331	63287	92369	53705	48896	23095	19227	19508	9556.4	18340	5542.8	22866	11575	10575	2478400	2306800	2538200	281600
MWStz221	314.14	177.06	313.131	C18H19NO4	[M+H]+	N-Cis-Feruloyltyramine	Alkaloids	Phenolamine	80510-09-4	58036000	57631000	57794000	27074000	27078000	25312000	8482.9	21322	8967.1	11855	4270.3	33057	28240000	29078000	27188000	7210900	6535100	6772900	14158	12284	18232	37800	43892	46669	69023	48156	74541	19849	25157	20154	11588	15418	2023.4	28253	11856	14927	2576900	2389700	2647400	294360
pmp000784	315.09	254.06	314.079	C17H14O6	[M+H]+	Cirsimaritin (4',5-dihydroxy-6,7-dimethoxyflavone)	Flavonoids	Flavones	6601-62-3	726.11	375.19	376.16	367.22	369.36	365.47	537.45	4024.9	4398.7	366.44	723	1473.8	70510	58896	61159	14401	13287	15728	1119.2	742.6	1483.3	1119.4	1506	694.25	3233.7	1097.2	378.5	369.94	753.69	707.01	366.44	756.02	719.11	733.1	364.1	726.11	1826	1828.8	942.16	1127.5
Lmsp008392	315.09	272.07	314.079	C17H14O6	[M+H]+	4',5-Dihydroxy-3',5'-dimethoxyflavone	Flavonoids	Flavones	-	2409.5	404.66	1582.9	3087.8	271.6	1331.1	6846.5	2958.9	6610.8	530.71	1340	562.22	42194	44008	56477	9979.3	8884.3	7828.9	267.54	1072	265.36	554.58	796.07	271.6	269.88	1358.8	1327.6	903.4	413.09	280.96	3627	1214.6	4544	2015.5	531.96	265.36	6485.3	3623.1	4552.9	1866.6
Hmxp007521	315.09	300.06	314.079	C17H14O6	[M+H]+	3',4'-Dihydroxy-7,5'-dimethoxyflavone	Flavonoids	Flavones	-	6075.6	7520	4051.8	1202.5	412.55	2387.5	295570	262610	355030	23695	14026	25464	2357400	2341200	2278300	626340	518260	550480	22223	13278	18152	12466	7295	7994.9	82040	3642.6	107280	797.12	999.58	4115.1	25055	2801.9	1000.8	6122	2592.9	1656.6	43460	86974	66800	8806.9
Lmyn002403	313.09	101.02	314.1	C14H18O8	[M-H]-	Mandelic acid-β-glucoside	Phenolic acids	Phenolic acids	-	1519.4	1533.8	2343.5	955.65	761.61	1093.7	1091.6	1069.5	4323.9	2832.4	1066.4	4059.8	2353.3	1870.3	4062.4	1593	1522.2	2370.9	4911.9	8031.9	1604.9	3194.6	1298	3413.3	2561.8	3626.4	3453.3	2349.8	1066.1	1968.4	11008	4126.4	1718.2	8893.2	15742	6312.5	4492.9	1720.4	1301.9	4671.7
Lmmn002179	313.09	107.05	314.1	C14H18O8	[M-H]-	Methyl salicylate-2-O-glucoside	Phenolic acids	Phenolic acids	10019-60-0	51123	53729	53181	7134.4	12557	6871.5	87529	69580	96333	32123	21837	30016	175030	183500	210140	1404.1	3732.5	1353.6	127690	124920	135720	3766.8	4255.1	8187.9	163840	188510	191890	21607	22241	19562	245400	238040	209440	944.45	1363.5	868.99	33391	32615	35384	1921.7
Cmzp002057	315.12	255.1	314.1	C14H18O8	[M+H]+	6-O-Acetylarbutin	Phenolic acids	Phenolic acids	10338-88-2	638.11	1891.4	2312.5	852.76	1134.7	2743.9	1855.4	716.16	1999.3	39387	23741	20820	6658.5	4565.3	5463.1	28963	35705	16064	4616.4	1026.5	8740.8	5088.7	6131.3	12398	1600.6	2558.9	3347.5	43263	64435	51245	7924.7	1985.4	4398	21655	15581	14319	2484.5	1837	3682.2	5426.8
Lmbn005487	313.24	251.24	314.246	C18H34O4	[M-H]-	12,13-DHOME; (9Z)-12,13-Dihydroxyoctadec-9-enoic acid	Lipids	Free fatty acids	263399-35-5	677320	664490	678440	40485	34977	33991	134790	104710	142320	40571	30585	39003	809590	796790	711400	44753	29993	49308	381380	362020	407840	98294	91687	106420	431010	449620	448220	60256	62569	69064	305440	284520	291190	68185	49936	49428	575290	587340	676680	71775
Lmbn007891	313.24	183.14	314.246	C18H34O4	[M-H]-	Hydroxy ricinoleic acid	Lipids	Free fatty acids	-	4569300	4758400	4671400	30775	30827	30211	2383900	1873000	2453400	45097	40676	49710	4565800	4180600	3944900	38547	31291	36648	852460	962860	866290	97315	87978	113120	11549000	12397000	11677000	66874	63759	82584	53175000	52927000	54038000	269380	246160	228970	3432400	3188900	4039000	52562
MWSmce539	315.25	185.12	314.246	C18H34O4	[M+H]+	Dibutyl sebacate	Lipids	Free fatty acids	109-43-3	6938.3	8699.3	12807	8187	10900	7910.4	11848	10740	9099.5	10013	7718.1	10316	4694.6	8623.8	5595.7	7411.1	7543	6688.6	8463.4	7273.6	8185.6	6371.4	8351.3	8733.6	9441.1	8799.9	9218	10998	9113.1	8977.1	6505.1	10327	9374.8	10074	8196.4	10900	5868.8	3902.2	6447.3	4975
Lmbn005822	313.24	223.21	314.246	C18H34O4	[M-H]-	9,10-DHOME; (12Z)-9,10-Dihydroxyoctadec-12-enoic acid	Lipids	Free fatty acids	263399-34-4	1651	2243.3	2041	230.07	436.88	292.88	1526.4	1221.6	1391.5	102.41	162.92	120.68	1182.6	455.48	648.52	190.9	147.18	631.86	5179.4	5058.8	4993.5	1459.5	2447.3	1494.6	962.23	1410.2	1916.2	210.51	263.58	463.23	5820.3	6164.7	5562.1	1190.8	935.26	341.79	528.16	1578.5	531.87	677.15
mws2627	317.07	285.04	316.058	C16H12O7	[M+H]+	Tamarixetin (3,3',5,7-Tetrahydroxy-4'-Methoxyflavone)	Flavonoids	Flavonols	603-61-2	1076.8	2161.3	774.16	929.28	1547.9	2473.8	56459	80023	66778	5900.6	2786.6	1235.2	13195	11222	12720	1858.9	1243	2170.9	21533	6382	8128.6	3115.5	1859.8	930.37	11736	8692.6	4054.2	616.37	618.73	922.94	38783	32230	42736	1411.6	2175.1	1237.8	6318.5	2010.3	4069.3	2483.8
pmp000003	317.07	302.04	316.058	C16H12O7	[M+H]+	Nepetin (5,7,3',4'-Tetrahydroxy-6-methoxyflavone)	Flavonoids	Flavones	520-11-6	9714	3250.7	6564	4635	1074.2	2870.9	435820	392110	430480	17555	10626	23855	1306400	1553800	1200800	237500	289790	415290	9331.9	5376.7	1439.9	903.15	1079.2	1452.2	21039	19719	15802	4539	3960.1	2902.2	701840	646650	635930	25719	29736	29443	960600	942010	815300	133640
Zmzp006646	317.07	302.04	316.058	C16H12O7	[M+H]+	Capillarisin	Others	Others	56365-38-9	1490.2	1482.6	899.98	599.35	1186	594.48	261410	249470	315510	8645	17013	17635	14763	14681	7471.1	595.78	2364.5	745.12	9037.9	38168	9548.8	2673.7	889.26	2372.4	27536	29359	27842	2828.6	894.13	443.53	128830	101020	102370	3307	2252.9	3574.5	2102.6	2125	3361.8	1490.7
pmn001367	315.07	153.02	316.079	C13H16O9	[M-H]-	Protocatechuic acid-4-O-glucoside*	Phenolic acids	Phenolic acids	-	267000	322850	329680	3909.5	2764.2	29910	13412000	13879000	13479000	13566000	12542000	13800000	1036500	1177600	1238400	69141	57155	80120	16541000	14884000	16286000	222830	216170	215340	7231500	7457300	7022300	62327	54119	140760	19860000	19480000	17732000	117820	115390	114200	2707500	2334000	2754200	1779500
pmb2871	315.07	153	316.079	C13H16O9	[M-H]-	1-O-Gentisoyl-D-glucoside*	Phenolic acids	Phenolic acids	23445-11-6	279500	241380	246090	20563	30391	22086	9526900	8390500	9638000	8928100	8315800	8763900	797740	873280	920600	39545	40271	62508	10629000	10034000	10902000	141610	136170	156540	5266500	5515300	5057300	68447	81827	141930	16912000	15746000	13921000	64375	83069	53547	1921600	2011800	1824200	1564500
Hmtn001120	315.11	153.06	316.116	C14H20O8	[M-H]-	5-(2-Hydroxyethyl)-2-O-glucosylphenol	Phenolic acids	Phenolic acids	-	17842	14742	18044	2158.4	2166.3	8230.9	484090	421690	469260	396070	382650	359770	40982	31188	28616	1974.5	1119.9	6686.5	21337	12270	32042	5471.7	1334.9	4190.8	851660	837740	816850	8821.1	16524	27302	600840	611550	598790	18875	19690	6666.6	16781	13024	22933	1233.4
Hmgp001996	319.05	273.04	318.039	C15H10O8	[M+H]+	Quercetagetin; 3,3',4',5,6,7-Hexahydroxyflavone	Flavonoids	Flavonols	90-18-6	64802	54592	55636	3744	2386.5	6003.2	132900	107400	129540	7702	7597	22944	45045	61878	48051	8550	7256.8	10786	87980	76873	70364	48226	21990	31168	155550	139440	178590	24995	3780.5	14073	93986	88204	107600	15352	10132	10085	118210	122040	97877	24917
pmp000970	319.23	301.2	318.219	C20H30O3	[M+H]+	Hispanolone	Terpenoids	Ditepenoids	18676-07-8	135420	145040	155530	1354	6419.5	1427.4	114680	122510	70507	18099	9220	13972	855900	1025300	659390	825070	782460	759640	91481	73438	34372	30045	23367	24021	153080	176920	129450	6680.3	4142.2	3682	48838	57608	66065	1098.6	1370.6	21007	97541	76556	91373	95324
Hmqp005412	319.22	319.22	318.22	C20H30O3	[M+H]+	12-Hydroxyabietic Acid	Terpenoids	Ditepenoids	3484-61-5	10975	10061	10166	1987.6	4005.3	1005.7	1650.6	3241.9	12307	2335.6	2019.2	2153.3	666840	680110	640980	45980	38876	44096	3631.8	2038.2	1479.2	5474.9	1852.6	1225.6	45162	39571	46518	5365.5	1213.7	3221.1	174770	209090	258200	40191	7063.6	7201.3	162970	170080	172940	29490
MWSslk137	320.15	154.09	319.142	C17H21NO5	[M+H]+	Scopolamine N-Oxide	Alkaloids	Tropan alkaloids	6106-81-6	1464.8	1467	1739	18915	20147	9841	1984.5	1465.5	3473.5	14634	14070	20686	1480.5	1489.5	3567.5	22602	17718	27870	3694.2	3924.2	6427.8	262580	277520	274430	14050	6827.5	2483	27323	33174	41752	9950.8	1013.2	5988	40581	40410	34052	4385	2508.8	1501	16588
pmb3075	319	145.1	320.09	C16H16O7	[M-H]-	3-O-p-Coumaroylshikimic acid	Phenolic acids	Phenolic acids	-	35229	23599	25590	22354	21762	18884	7723	6521.8	9309.5	4348.8	6186.5	7450.2	1555.2	9317.5	3111.2	1851	3704	2191.8	481610	438360	423660	224590	192420	216170	1909.5	1852.5	2176.5	5580	3487	2443	1863	2792	3723.8	11196	4387.8	11230	4656.2	8685.2	10408	2481.8
pmb0751	321.1	147.3	320.09	C16H16O7	[M+H]+	Trans-5-O-(p-Coumaroyl)shikimate	Phenolic acids	Phenolic acids	-	89265	91136	91794	47551	63448	72492	23518	19001	27152	32981	30694	21368	32734	29320	12402	66831	22228	13136	1976200	1838600	1749000	960210	985570	906800	18963	12958	7604	8002.5	11357	4149.2	14774	17540	21136	22762	7315.5	17560	11310	10479	15417	38832
mws4110	319.1	304.4	320.105	C20H16O4	[M-H]-	Dehydroglyceollin I	Others	Others	59901-97-2	176.77	290.64	348.24	266.52	117.13	232.06	118.36	178	121.13	237.81	395.67	176.77	17007	7362.1	8523.4	16868	5783.5	6722.8	57.687	121	178	177.96	181.46	180.03	114.49	355.67	331.8	478.78	118.36	1400.1	792030	702890	758540	223320	315200	268270	1943.4	986.26	2080.8	1182.3
MWS2687	319.23	233.16	320.235	C20H32O3	[M-H]-	16-HETE; 16-Hydroxy-5,8,11,14-eicosatetraenoic acid	Lipids	Free fatty acids	128914-46-5	135.88	363.69	383.37	271.83	333.87	822.16	103.71	545.13	316.46	315.38	225.07	253.44	4614.5	1647.2	1854.9	5367.6	2196.8	2266.5	190.19	532.05	241.95	108.06	213.9	222.96	83.37	166.56	166.56	166.56	364.53	605.61	142300	134930	124010	55527	75205	60535	2328.5	2146.1	2300.4	3236.3
mws0582	322.11	130	321.099	C11H19N3O6S	[M+H]+	S-(Methyl)glutathione	Amino acids and derivatives	Amino acids and derivatives	2922-56-7	1858400	1424500	1216300	11991	15286	12538	873310	1013600	1336400	13829	8498.7	7231.4	136420	165560	151720	9992.1	9762.7	21246	382280	299390	391540	76881	71049	84827	716800	552490	686360	16956	12252	5494.4	345490	357780	389370	18158	8732	14657	69007	51332	43202	8953.9
MWSslk257	324.06	112.05	323.052	C9H14N3O8P	[M+H]+	Cytidine 5'-monophosphate(Cytidylic acid)	Nucleotides and derivatives	Nucleotides and derivatives	63-37-6	83821	100610	95548	74548	67015	112060	121730	217410	92779	29798	45174	50180	217730	316170	294440	135820	129240	110690	316290	317240	325980	15394	13272	21802	91974	89665	75384	27636	37334	47930	47178	55639	50464	53638	45778	47160	381740	356370	349680	195880
pme3188	323.03	211	324.036	C9H13N2O9P	[M-H]-	Uridine 5'-monophosphate	Nucleotides and derivatives	Nucleotides and derivatives	58-97-9	981260	1065200	903560	1470500	1378400	1465100	1302600	1447900	1188700	595970	620500	596040	2144800	2196300	1912100	2216700	1962800	2038300	9281400	7775200	8601000	32764	55689	46081	1026400	1210300	1137200	681870	650840	720360	666700	596110	547200	869220	876180	870480	3685000	3506500	3706200	2981500
Lmbp003825	325.09	163.04	324.085	C15H16O8	[M+H]+	Skimmin (7-Hydroxycoumarin-7-O-glucoside)	Lignans and Coumarins	Coumarins	93-39-0	2136600	1885400	1826400	47318	43500	42778	15980	30431	6039	34948	29729	12624	33395	33469	34207	25991	6263.2	8476.5	6813.2	15288	22585	17116	12646	2969.5	13232	8929.5	4829.8	8188	16434	9617.5	19932	3032	5889	14418	8897	14152	31148	28935	5204.8	10376
YC512115	325.15	163.13	324.147	C19H20N2O3	[M+H]+	Nicotine-N-glucoside	Alkaloids	Pyridine alkaloids	911474-72-1	1918.5	3870.5	3835.5	3600.8	649	671	35174	27412	40703	19955	18207	13552	15417	10884	10359	7530.2	4545.5	18042	63904	61312	51660	22768	14286	31616	20875	13938	7022	8310.2	13708	7382.8	34868	27786	16604	26107	27356	35102	1935.8	1670.2	4899	11715
YC512112	325.18	163.12	324.169	C16H24O5N2	[M+H]+	Anabasine-glucoside	Alkaloids	Pyridine alkaloids	-	5212.2	8258.7	4147.1	1734.7	1242.2	2744.5	41000	38365	11708	20458	17279	14975	10263	9469.3	10338	5635.5	8004.3	1863.9	40415	47394	55222	25748	24086	18643	13787	16741	7909.1	9384.2	16439	17356	25351	13263	34746	23179	27728	16804	4912.6	10640	5756.1	1223.5
Hmqp006023	326.27	309.27	324.266	C20H36O3	[M+H]+	Ethyl 9-Hydroxy-10,12-octadecadienoic acid	Lipids	Free fatty acids	-	103130	111590	117460	28372	29377	31061	32388	29703	30863	11209	10600	8598.8	149880	161200	153860	78626	78483	73807	63917	63401	63129	99647	98394	92203	92108	88341	82478	20400	17550	17818	464810	464250	491670	149920	177270	158200	44077	40801	43655	22565
mws0983	326.31	62.06	325.298	C20H39NO2	[M+H]+	N-Oleoylethanolamine	Alkaloids	Alkaloids	111-58-0	790750	863540	952120	225240	249440	250350	266570	243190	243050	80482	68908	77928	1191500	1278300	1187100	594630	584360	598520	525590	520720	514230	843500	775710	725000	747120	667790	691610	145400	135020	155230	3527200	3536600	3690700	1179600	1391800	1282100	346580	350470	340820	178640
Lmsn003111	325.09	145.03	326.1	C15H18O8	[M-H]-	1-O-p-Coumaroyl-β-D-glucose	Phenolic acids	Phenolic acids	7139-64-2	221320	260490	233460	30743	39808	36121	12490	6317.3	8045.1	18936	10662	18564	133480	154130	125840	24462	19630	39571	891110	864550	755000	26314	25867	7741.4	101780	75953	117960	5604.4	2928.4	3921.7	35178	22849	18270	2446.7	6838.5	1978.2	20976	17493	27222	8718
Hmhn003067	325.09	119.05	326.1	C15H18O8	[M-H]-	Phenylpropionic acid-O-β-D-glucopyranoside	Phenolic acids	Phenolic acids	-	4085700	3546000	3493900	129680	119320	125770	447360	336690	407710	103080	107750	125620	171940	230250	247230	10671	23920	26655	27674000	29489000	29134000	272070	243730	270820	1428700	1460400	1276000	6231.7	17208	9832	3336000	3380800	3274800	35452	36633	11267	126880	144320	140440	8404.5
Zmzn001549	325.09	119.05	326.1	C15H18O8	[M-H]-	Ferulic acid-1-O-glucoside	Phenolic acids	Phenolic acids	14364-05-7	4125100	3677400	3313700	149180	131200	128560	405890	379740	378560	90384	70211	108320	259040	241110	231550	31304	31910	27229	28809000	27452000	30046000	216520	253990	230790	1410400	1438000	1299400	31895	17809	2403	3554200	3427800	2707200	23722	33780	31618	129890	167870	136430	25790
Zmhn002301	325.09	163.04	326.1	C15H18O8	[M-H]-	p-Coumaric acid-4-O-glucoside	Phenolic acids	Phenolic acids	117405-48-8	4583000	4326600	3707400	180310	190610	151980	483660	374790	404640	71341	61355	132000	289160	286360	300960	13420	16472	10214	31068000	32548000	31135000	250780	254570	266310	1441000	1700500	1403900	11630	7468	16521	3517500	3668300	3471600	12401	14254	6393.8	135340	129640	155180	20748
Lmbp008472	327.12	137.06	326.115	C19H18O5	[M+H]+	7-Hydroxy-6-methoxy-2-[2-(4-methoxyphenyl)ethyl]chromone	Others	Others	-	23206	34529	20337	39687	33065	33547	43784	35060	52619	9552.4	10662	16626	80904	82378	73019	14328	19509	23968	5365	4365.3	15278	18800	9794.3	15153	299850	230080	231490	26793	3203.9	35870	17250	22100	14478	8947.5	5667.9	4911.2	91562	82747	81106	15431
Smcp000882	328.13	310.12	327.132	C15H21NO7	[M+H]+	N-benzoyl-2-aminoethyl-β-D-glucopyranoside	Others	Others	-	54409	42106	51737	3731.5	5091.3	14976	510480	488840	537080	37152	10318	37379	385650	386420	432690	41101	10409	22193	2351600	2148800	2075200	10648	8358.7	58249	4800500	4613400	4698800	134950	185790	192310	2200100	2054400	1954200	3722.9	12219	3067.2	10599	3665.8	2970	3114.6
HJAP158	328.15	177.06	327.147	C19H21NO4	[M+H]+	Aromatide	Others	Others	-	6398800	5677200	5256700	4133200	4135900	3842800	3563.2	2396.2	2876.8	18465	9629.6	9749.1	8263.3	16260	8805.5	5327.1	8135.2	2723.3	7610.3	1985.7	3032	1449.2	2549.2	4700.9	5118.6	4123	1009.2	7471	4390.1	8419.7	4510.2	1727.7	1545.4	7351.6	4607	7211.6	6220.2	1723	5920.3	2456.3
MWStz283	328.15	178.09	327.147	C19H21NO4	[M+H]+	Scoulerine	Alkaloids	Isoquinoline alkaloids	6451-73-6	974990	1228800	1031900	548730	571560	529840	2753.2	2369.5	6100.2	7011.2	7801.2	6968.8	10213	11788	17066	6214.5	3076.8	8360.5	5420	9415.5	6851.5	12948	6191	5433.2	11720	12790	10972	5407	1926.2	4341.5	11918	12164	17609	27105	3556	5103.5	8856.5	17466	3509.5	4756.5
Zmjp008503	329.1	296.07	328.094	C18H16O6	[M+H]+	5-Hydroxy-4',6,7-trimethoxyflavone (Salvigenin)	Flavonoids	Flavones	19103-54-9	2659	2665.1	2657	2878	1993	3126.4	17357	15102	39636	27335	24354	22427	65162	64888	73582	70000	72041	63230	12400	15052	21811	12208	11807	8887.5	2217.5	4009.6	1763	2871.5	5979	1976.2	3815.3	4523.5	2507.2	7609.1	1350	2897.4	28898	28386	29330	29422
Hmxp006586	329.1	299.05	328.095	C18H16O6	[M+H]+	5-Hydroxy-7,3',4'-trimethoxyflavone	Flavonoids	Flavones	29080-58-8	2655.6	892.7	1471	2071.6	2065.2	585.5	5372.5	879.27	1190	2645.9	3227.3	1167.3	91934	63398	75513	62784	63354	53643	11183	6926.7	8268	10626	8139.9	12432	2960	13714	1808.5	6921.4	594.53	1174.6	1184.8	5371	3839.6	1485.1	880.02	1460.3	2961.9	888.85	3249.6	4440.1
Hmxp006108	329.1	314.07	328.095	C18H16O6	[M+H]+	3-Hydroxy-5,7,8-trimethoxyflavone	Flavonoids	Flavones	103393-10-8	1526	4083.7	8053	3111	3801.3	1573.6	1219.4	12329	4130	1746.7	2367.8	1526.6	2817.5	2080.8	5140.5	11693	16754	862.24	1996.3	1047.1	1215.1	3386.7	523.41	1391.2	22630	27132	31240	1404.3	8121.2	5512.6	219270	230660	218700	35393	39454	29551	77299	5393.5	3841.1	2079.4
Lmjp007790	329.1	314.08	328.095	C18H16O6	[M+H]+	5-Hydroxy-3,7,4'-trimethoxyflavone	Flavonoids	Flavones	-	1430.3	1424.7	1308.8	1781.3	2177.2	1764.1	1412.6	2654.3	2061.3	3853	1784.3	1752.3	2872	1703.6	3896.3	2276.5	4338.1	3655.2	2423.6	2688.4	2534.7	1574.3	3523.8	2006.7	2398.9	1569.7	851.13	1410.2	2338.5	2355.1	1097.5	1342	1771.8	755.61	1671.7	1003.6	7054.1	6929	5682.4	8888.5
Lmsp008264	329.1	268.08	328.095	C18H16O6	[M+H]+	4'-Hydroxy-5,6,7-trimethoxyflavone	Flavonoids	Flavones	6938-18-7	632.68	2558.6	3802.5	990.21	2558.9	822.91	2950.1	653.59	2581	3097.7	1549.2	1301.4	11674	7799.9	6031.7	7791.9	4228.1	2902.4	2236.6	1757.6	1279.9	486.43	2222.7	962.86	2934.6	5735.2	980.1	1954.1	959.51	955.76	1978.4	1902.4	1266.7	1319.6	620.62	3236.6	1467	3599.7	4108.3	1311.5
Lmsp011263	329.1	268.08	328.095	C18H16O6	[M+H]+	6-Hydroxy-5,7,4'-trimethoxyflavone	Flavonoids	Flavones	6938-19-8	449.11	216.58	1305.5	670.46	223.24	430.35	3121.8	4402.8	11386	5262.8	5277.8	4622	9221.6	12542	14048	15693	16400	11279	1413.7	4832.1	3078.6	4168.6	3085.6	1977.2	1552.6	1108.7	1552.5	323.71	333.1	335	664.27	445.55	1114.2	1963.7	440.56	445.55	9685	10581	7379.8	4638.4
Hmsn002272	327.11	165.05	328.116	C15H20O8	[M-H]-	Demethyl coniferin	Phenolic acids	Phenolic acids	-	7352.4	11906	13007	2603.1	3162.8	1175.6	3636.9	7695.5	8768.5	5364.7	5374.2	8707	1768.7	3055	3630.2	6023.6	2294.6	1390	8504.8	4549.9	8691.5	1417.2	3181.1	1177.7	29891	23956	17475	29374	28616	35029	13203	9318.7	1806.9	6299.1	4202.1	3155.4	2960.6	1384.9	5921.4	3971.8
Lmtn002233	327.11	165.05	328.116	C15H20O8	[M-H]-	Androsin	Phenolic acids	Phenolic acids	531-28-2	84059	57966	83837	9441.3	10414	8265.7	123120	100400	131180	73957	75936	82506	72080	78800	109690	2655.4	9331.1	10389	413660	393490	440690	11536	3518.7	15095	259130	241890	240740	8452.6	1760.3	7036.5	364170	375100	341280	8037.9	10196	2208.2	97588	73168	86441	3551.2
pmn001690	327.14	165.09	328.152	C16H24O7	[M-H]-	3-Hydroxy-4-isopropylbenzylalcohol-3-O-glucoside	Phenolic acids	Phenolic acids	-	3290.2	4829.8	1531.5	1643	1616.5	2040	275520	208020	287800	146100	135620	148820	8276	14909	9096.8	6095	5475.8	2463.8	4126	3579.2	5158.8	3753	3070	6107.2	66508	88910	72687	13073	4061	7395.2	110450	124320	141800	4354.8	2033	3178	2067	6820.8	6092	5101.8
pmn001691	327.22	291.2	328.225	C18H32O5	[M-H]-	9,12,13-Trihydroxy-10,15-octadecadienoic acid	Lipids	Free fatty acids	-	493330	465320	451390	2366.8	1357.4	1020.4	1991400	1556800	1827400	41294	46324	42141	519370	498630	487190	4101.7	3869.1	2664.5	3396700	3447700	3115900	1167800	1241000	1188700	2963000	3087600	2839100	2485.5	3410.9	6117.8	2280100	1871300	1806500	28806	36218	24619	486510	526580	514260	1054
mws0371	327.23	283.3	328.24	C22H32O2	[M-H]-	Cis-4,7,10,13,16,19-Docosahexaenoic Acid	Lipids	Free fatty acids	6217-54-5	1119.1	458.89	2439.3	726.53	7416.9	1679.3	963.86	737.01	663	629.03	533.11	439.49	1941.6	2826	717.75	659.14	467.31	1042.8	9084.8	5945.7	7104.1	34208	37186	31820	406.14	753.44	1826.8	2282.8	496.53	2950.2	525.92	261.26	486.34	5265.1	4278.3	2875.9	3461.8	1293.3	1009.3	1046.7
mws0884	328.05	134.2	329.053	C10H12N5O6P	[M-H]-	Cyclic 3',5'-Adenylic acid	Nucleotides and derivatives	Nucleotides and derivatives	60-92-4	3586100	3592300	3165500	75778	83007	94983	2372700	2234000	2408000	49694	48788	73062	3829600	3969800	3785800	48616	48485	87936	6457600	5912200	6548800	42054	114330	181200	3018100	3001400	2807400	84967	75372	94135	1365500	1278500	1184300	113500	59582	75116	5819400	5824600	5784500	29522
MWStz208	330.13	177.06	329.126	C18H19NO5	[M+H]+	N-Feruloyloctopamine	Alkaloids	Phenolamine	66648-44-0	1797500	1647900	1548200	1494500	1343800	1268600	722.25	812	1713	772.25	2142.2	695.75	772.25	842	1684.5	1713	1694.5	2513	834.75	9	1713	793	1694.5	2526	826.5	1684.5	9	816	792.75	850.5	2526	856.25	772.25	1694	856.25	856.25	856.25	812	814	3389
Zmlp005013	331.04	299.02	330.038	C16H10O8	[M+H]+	3,3'-O-Dimethylellagic Acid	Tannins	Tannin	2239-88-5	199990	192800	186070	13980	11521	10986	302020	345610	332410	14989	13142	28318	262020	252980	263240	2997.8	5265.9	4402.5	59834	48957	46504	4157.1	1110.6	1945.2	127630	144330	126000	827.3	4278.6	4456.1	151220	129260	157760	9509.7	7812.3	2895.4	197080	173420	131780	3419.7
Lmzp004885	331.08	315.05	330.074	C17H14O7	[M+H]+	Tricin (5,7,4'-Trihydroxy-3',5'-dimethoxyflavone)	Flavonoids	Flavones	520-32-1	110610	61877	49512	41546	20071	29259	2820600	2559900	2848800	131320	134610	180810	46992000	49980000	49411000	12015000	11397000	13294000	92256	215680	106580	14650	9954.4	23112	730780	1083200	993410	85294	39124	48057	235100	102770	71932	40275	12282	10213	47595000	45669000	48127000	8971300
pmp000004	331.08	316.06	330.074	C17H14O7	[M+H]+	4',5,7-Trihydroxy-3',6-dimethoxyflavone (Jaceosidin)	Flavonoids	Flavones	18085-97-7	3096.7	5919.3	6357.9	1092.2	2796.2	4018.2	2912400	2568900	2761300	114870	92744	124920	83395	176820	12324	12116	46152	65866	52571	46348	58554	624.71	1394.3	1248.3	40069	20618	37529	3704.4	2178	4312.1	264920	296700	287460	21891	29887	24514	66798	56331	45807	8036.1
Lmjp005016	331.08	298.05	330.074	C17H14O7	[M+H]+	Cirsiliol (3',4',5-Trihydroxy-6,7-Dimethoxyflavone)	Flavonoids	Flavanones	34334-69-5	309.37	473.96	1858.3	930.1	928.92	1394.1	172720	129790	153580	3097.5	6868.1	7462.8	126400	151560	122860	15655	1858.3	37183	945.64	2168.9	628.42	1555.9	1268	1846.9	2151.6	942.17	4973.8	1240	1553	922.17	6053.3	1902.5	3873.9	2984.7	468.01	3464.7	15738	6196.7	3548.8	2479.9
Zmhn001883	329.09	209.04	330.095	C14H18O9	[M-H]-	Vanillic acid-4-O-glucoside	Phenolic acids	Phenolic acids	32142-31-7	335790	307240	279970	1294	1023.7	4681.6	39580	42273	43320	17865	30110	20412	4029.9	20037	8562.3	6463	3163.3	5620	12672	10669	17937	2320.7	7671.3	2863	15038	4837.3	8088.5	5273.7	3314.3	2039.4	4080	2826.4	2038.9	867.53	1854.9	2591.7	2311.6	3784.9	4714.9	1764.3
Smhn002346	329.08	167.03	330.095	C14H18O9	[M-H]-	2,4,6-trihydroxy-acetophenone-6-O-β-D-glucopyranoside	Phenolic acids	Phenolic acids	-	2698300	2803500	2517700	32404	16995	5031.5	5689900	5163700	5872300	4567900	4443900	4527300	1884600	1863200	1984700	11561	31161	8070.9	5118800	4767300	5110000	119070	127060	130990	5538400	5160000	5541700	226200	268690	244250	7515500	7380500	7554800	62874	42336	53369	429850	426920	468670	5586.2
pmn001517	329.12	167	330.131	C15H22O8	[M-H]-	3,4,5-Trimethoxyphenyl-1-O-Glucoside	Phenolic acids	Phenolic acids	-	5343500	5563400	5167000	26325	23417	37057	12238000	11493000	12258000	9455700	9831200	9941800	3932700	4010000	4239000	67872	51827	79740	10542000	11016000	10722000	261130	264190	267710	11590000	10688000	11077000	408290	400570	398890	15932000	15865000	15923000	112950	105550	107320	968370	1001700	949710	14229
pmp000663	331.23	97.06	330.219	C21H30O3	[M+H]+	Tussilagonone	Terpenoids	Sesquiterpenoids	110042-38-1	3346	2894.5	4509.1	1338.7	756.48	265.01	18740	14845	16822	6609.3	4043	3035.8	7139.6	7211.6	6775.6	3355.6	2187.5	3768.3	14909	17077	14108	2760.1	4410.1	4506.9	2341.4	4027.9	4661.9	654.51	2539.6	1040.8	7279.3	2980.6	6973	10306	2058.6	1350.7	6116.6	6344.4	10258	4310.8
Hmqn003054	329.23	311.23	330.24	C18H34O5	[M-H]-	9,10,11-Trihydroxy-12-octadecenoic acid	Lipids	Free fatty acids	61911-67-9	1457000	1582400	1518700	22749	26679	20746	1129100	943630	1056700	43815	48731	46745	1944400	1847800	1861300	14401	6758.9	20842	668740	627010	629220	203830	180090	197960	2692100	2674600	2682600	17728	11154	16771	2384300	2358900	2217600	46410	50247	43635	980700	974120	1040700	12710
Lmbn004240	329.23	199.13	330.241	C18H34O5	[M-H]-	9,10-Dihydroxy-12,13-epoxyoctadecanoic acid	Lipids	Free fatty acids	-	97137	114130	104320	626.24	1913.2	2233.4	64771	51444	58074	4029	3262.6	6948.2	340200	277320	290690	3467.6	1387.6	5214.4	113410	102730	98018	22611	27556	26284	300640	351190	283440	3844.2	3792.5	5597.6	517750	477760	522910	12472	13711	10057	116900	121090	126580	1868.8
Lmbn003970	329.23	211.14	330.241	C18H34O5	[M-H]-	9,12,13-TriHOME; 9(S),12(S),13(S)-Trihydroxy-10(E)-octadecenoic acid	Lipids	Free fatty acids	97134-11-7	916720	987140	967820	6912.2	4887	2961.7	330900	292610	332760	10097	14382	15491	2028400	1711600	1634500	14324	5997.4	17172	1188100	1150200	1100400	119100	139390	157210	3189000	3041400	3091600	13859	7313.2	16628	4739400	4228400	4344600	26433	35353	27800	909560	900490	902860	8311.6
pmn001694	329.23	229.15	330.241	C18H34O5	[M-H]-	9,10,13-Trihydroxy-11-Octadecenoic Acid	Lipids	Free fatty acids	29907-57-1	7704100	8707600	8492300	69308	67985	71945	15034000	13445000	15541000	440510	441170	491890	16553000	15910000	15902000	153910	112760	160520	6880100	6428300	6464300	1898100	1921900	1913500	28208000	28319000	29670000	159560	156500	169420	24958000	23842000	24487000	397620	404450	344220	8927800	9688700	9215500	104750
pmp001284	331.28	313.27	330.277	C19H38O4	[M+H]+	Monopalmitin	Lipids	Glycerol ester	542-44-9	698360	696960	723060	791620	798870	617060	658980	659030	678840	734150	691020	757830	773000	679300	727350	738170	712830	629570	686270	689510	636830	528300	631880	619540	597880	685390	714860	679890	691090	745340	753400	748890	889330	620580	620630	657390	656920	615680	658300	619560
pme3184	332.08	136	331.068	C10H14N5O6P	[M+H]+	2'-Deoxyadenosine-5'-monophosphate	Nucleotides and derivatives	Nucleotides and derivatives	653-63-4	14640	10454	21746	7065.2	759.6	6650.7	37507	18938	26416	8933.4	8283.4	4235.1	16856	11714	18764	16108	17331	7965.4	44662	40633	47638	7483.8	5296.4	6596.7	14045	5279.7	4140.3	9902.9	7487.8	8847.3	51993	51809	38122	4501.1	9228.9	6125.5	9538.4	4164	9272.5	4721
pmb0789	332.13	152.07	331.127	C14H21NO8	[M+H]+	Pyridoxine-5'-O-glucoside	Others	Vitamin	-	44313	61946	69372	10818	20358	16033	99586	121090	96031	11482	16115	21037	16512	13372	13776	28121	27077	30465	240220	90107	111360	43964	51682	49128	40987	46297	43003	22935	19799	23615	177430	219930	192990	56347	40488	53314	42040	35587	24889	41406
pmc0066	333.05	137.05	332.052	C10H13N4O7P	[M+H]+	2'-Deoxyinosine-5'-monophosphate	Nucleotides and derivatives	Nucleotides and derivatives	3393-18-8	1985600	2115300	2633100	359920	439020	413650	16703000	16394000	15957000	5551400	5790200	4939900	9945600	10772000	10503000	2923100	3475200	3629000	42477	50053	39505	54296	51811	34370	315990	231690	317560	171430	172800	158270	1459500	1773500	2217000	1704800	1719700	2068800	10730000	11252000	10393000	3316300
Lmjn004351	331.05	165.99	332.053	C16H12O8	[M-H]-	Quercetagetin-4'-Methyl Ether	Flavonoids	Flavonols	-	33583	26093	33794	3367.1	4808.8	4058.3	40397	37145	39270	8629.7	8450.7	6882.7	68634	73938	62677	8676.8	5096.6	4647.9	29811	24805	29563	16453	20041	18053	16001	19411	17649	4057.7	950.01	2415.7	7427.9	9468.9	10365	3923.1	3066.1	1021.1	134120	137030	131110	9054.2
mws1003	331.05	151	332.053	C16H12O8	[M-H]-	Laricitrin	Flavonoids	Flavonols	53472-37-0	23730	23924	15837	4618.1	6218.7	2356.4	14891	14121	16957	2126	653.31	2923	8159.2	2340.5	1051.3	800.37	1227.1	2020.7	40789	32893	24888	19788	22770	18427	19687	17585	17946	3022.4	7140.1	1961.2	11984	11911	13679	2361.7	1944.1	1953.2	14821	18584	12569	2211.6
pmb2928	331	313.1	332.074	C13H16O10	[M-H]-	Gallic acid-4-O-glucoside	Phenolic acids	Phenolic acids	84274-52-2	1495.5	462.4	522.72	14206	7718.8	2476.3	180370	164680	182020	149420	134650	156030	20282	4081.2	34030	913.54	897.67	2150.5	5501.9	8342.9	13004	10272	5086.7	17336	240670	273580	231480	3911.4	2222.7	3361.1	1385200	1338800	1209300	4890.5	2327.1	5007.3	65902	74250	81272	1250.3
Jmwn002117	331.1	153.02	332.111	C14H20O9	[M-H]-	2-(3,4-dihydroxyphenyl)ethanediol 1-O-β-D-glucopyranoside	Phenolic acids	Phenolic acids	-	732240	668250	789860	1964.4	1805.6	1214.1	4905200	3985400	4786700	6288800	5958400	5818100	2741400	2707000	2518000	56130	43026	52993	1979500	1939100	2053900	22751	20102	19079	2164700	2101000	2052500	49565	45792	47870	8919300	8687900	8562700	91413	101180	95055	387930	431330	418740	11716
Lmyn007622	331.25	157.12	332.256	C18H36O5	[M-H]-	9,10,18-Trihydroxystearic acid	Lipids	Free fatty acids	496-86-6	54461	55447	58752	710.89	856.69	559.68	21555	11808	20832	498.57	674.79	369.17	37982	22488	42343	20791	14271	19548	15186	15049	12174	6816.5	3593.2	3301.8	46922	39412	53315	436.86	335.76	4180.2	39014	37892	37548	1026.1	3288.5	2342.7	6273.5	427.89	3884.8	685.45
Lmlp005305	334.11	319.08	334.107	C20H16NO4+	[M]+	Isofagaridine	Alkaloids	Isoquinoline alkaloids	149998-48-1	1938.3	2081.4	2063	1865.5	2296.7	3921.6	89.21	120.06	57.084	233.16	296.44	118.59	8338.1	9340.8	6524.6	10593	13888	14739	120.06	178.66	171.59	294.5	174	237.92	550.44	110.48	426.86	115.44	277.71	119.06	5258.8	6183.3	5513.8	801.93	2090.2	582.76	18264	13815	12997	30171
MWS20033	333.21	289.22	334.214	C20H30O4	[M-H]-	20-Carboxyarachidonic Acid	Lipids	Free fatty acids	79551-84-1	1640.8	312.77	316.08	782.83	164.43	498.91	7554.4	4326.4	5271.9	2615.1	1638.9	563.95	844.31	572.53	1809	762.02	494.58	1546.8	107.14	977.61	389.72	379.48	143.15	544.47	775.81	395.04	387.62	665.27	299.26	1064	83813	101150	88238	59215	71733	53464	861.25	1929.5	1762.8	1711.2
pmf0289	336.17	148	335.159	C15H21N5O4	[M+H]+	Riboprine	Nucleotides and derivatives	Nucleotides and derivatives	7724-76-7	102070	110530	85411	10100	3002	1624.5	13064	24136	16523	36264	22408	19313	4687.5	4686.8	16041	11647	1462	2308.5	55622	46976	71108	35814	27617	20017	8540.8	10879	13795	4657	2694.2	5252.5	10661	3857.5	15395	10536	1542.5	6191.2	6312	16049	12454	8532.2
MWStz294	337.15	177.05	336.147	C20H20N2O3	[M+H]+	N-Feruloyltryptamine	Alkaloids	Plumerane	53905-13-8	10280000	11110000	11193000	3391400	3795600	3473000	4450.3	2719.3	1703.6	3402.9	2049	2158.1	43689000	45457000	42417000	18465000	19247000	19792000	13128	8433	2688.1	1701.5	1373.9	4433	15610	8856.3	8076.8	4738.3	14981	17719	32359	11120	15834	12799	4610.7	4943.4	2376100	2052500	1818500	317360
pmn001421	337.09	191.05	338.1	C16H18O8	[M-H]-	3-O-p-Coumaroylquinic acid	Phenolic acids	Phenolic acids	87099-71-6	52189	54123	42037	59234	52017	37356	3482500	2890600	3481100	4218400	4382700	4134700	395910	495480	376270	482540	301660	584720	38619	42310	28128	20421	14663	18874	150480	156470	137670	170390	137180	173280	235010	242000	238420	3755.2	929.5	1611.8	139480	136540	126360	171390
pmb3068	337.09	173.1	338.1	C16H18O8	[M-H]-	1-O-p-Coumaroylquinic acid	Phenolic acids	Phenolic acids	-	5354.9	732.72	1964.2	2013.9	2527.6	898.04	10324	11062	16803	45504	30978	35180	25026	24349	18883	31785	29443	6239.3	2367.5	10808	1989.9	2926.9	1510.5	4563.9	1746.3	7857.5	3959.2	6399.3	3338.9	6615.2	1909.1	2408.4	695.36	926.06	1629.8	953.61	13572	7181.1	4017.9	7955.8
Lmhn012602	337.31	59.01	338.318	C22H42O2	[M-H]-	Docosenoic acid	Lipids	Free fatty acids	25378-26-1	4385	10083	13529	9478.2	2045.7	6053	7164.2	4255.8	7757	6663.1	12326	9632.5	38509	40782	30061	16648	7920.8	15852	10345	7699	11911	4458.5	14138	11294	12100	8623	6610.7	457.39	2739.8	3845	8850.1	2434.3	4588	2115.6	12215	9514	22628	32445	35087	7033.9
Zmyn000083	338.99	78.96	339.996	C6H14O12P2	[M-H]-	D-Glucose 1,6-bisphosphate	Others	Saccharides and Alcohols	10139-18-1	2527.6	5312	1793.7	6597.1	8858.7	8980.1	7190.9	7376.9	10918	16706	14471	19249	1771.5	3541.3	4566.4	8461.4	6153.3	7915.7	1264.6	512.54	506.29	495.26	255.72	259.88	506.06	252.48	1012.1	1012.1	1790.1	2265.4	4850.6	3082.2	3053.9	8336.9	2990.1	3108.6	1432	252.37	768.26	3331
pme3311	339	97	339.996	C6H14O12P2	[M-H]-	D-Fructose-1,6-biphosphate	Others	Saccharides and Alcohols	488-69-7	67716	98959	69927	95276	101780	116730	6256.6	5159.7	2911.7	35165	28404	25191	44327	43860	52622	48564	87350	58890	48788	30220	44968	47132	95414	64211	60305	62535	43323	99549	100950	79699	154890	174560	129900	98716	84362	108870	119300	153860	150670	161140
Zmpn002553	339.07	177.02	340.079	C15H16O9	[M-H]-	Cichoriin	Phenolic acids	Phenolic acids	531-58-8	632000	621380	530790	186770	181910	207860	4012100	2861400	3660400	3745300	2610700	3134200	432110	425580	299940	17273	14583	5779.5	74563	42712	75953	6919.7	1766.9	20788	744610	846940	665250	19549	19785	16434	221980	170930	201680	3525.6	5101.5	8436.6	145160	143170	144590	3969.1
mws1015	339.07	177	340.079	C15H16O9	[M-H]-	Esculin (6,7-DihydroxyCoumarin-6-glucoside)	Lignans and Coumarins	Coumarins	531-75-9	575170	657160	477960	200370	176010	197000	3751600	3042900	4179700	3426300	3192900	3051700	454890	456180	345800	19763	7782.6	17611	67603	56090	60487	8208.6	3354.9	2605.5	896260	935770	882820	26805	14563	9296.2	189350	178290	190310	2953.1	3586.3	5427.5	150060	138470	150750	2230.5
pma0149	341.08	207.07	340.079	C15H16O9	[M+H]+	Sinapoyl malate	Phenolic acids	Phenolic acids	92344-58-6	35064	38094	28082	48173	44692	41575	944.68	3145.3	7305.9	1937.5	3923.8	4272.9	315130	341690	364460	348860	278840	318920	36545	45484	40337	48339	39189	26994	2726.6	6683.9	2756	17928	16788	12033	1726	6893.8	3114.2	12349	20683	13205	162400	178290	172470	177630
Cmyn001328	339.07	177.02	340.079	C15H16O9	[M-H]-	Daphnin	Lignans and Coumarins	Coumarins	486-55-5	653220	720320	567800	208120	169750	173120	3751100	3053800	4125600	3556100	3149900	3270400	460640	464440	381040	25288	19680	7378.8	65361	69478	75137	6689.5	5134.1	2383.5	942730	965180	833360	21231	25703	23431	220980	198760	191430	11621	2952.1	2343.9	173520	163210	168950	5717.6
Lmcp006297	341.14	121.06	340.131	C20H20O5	[M+H]+	6,7-Dimethoxy-2-[2-(4-methoxyphenyl)ethyl]chromone	Others	Others	117596-92-6	3578.5	3157.1	8412	6041	11030	6527.6	2231.5	887.68	2312.5	3200.1	4780.3	2850.9	9155.8	2369.7	3502.5	5343.5	17053	4296.9	2991.2	3065.5	9169.8	2449.4	3357.6	2749.1	1631.3	4164.1	4629.7	1652.4	2391.1	3763.7	5897.6	1183.9	6445.1	1921.6	2472.4	6079.5	336660	335400	319810	337270
pmf0400	339.33	183.2	340.334	C22H44O2	[M-H]-	Docosanoic acid (Behenic acid)	Lipids	Free fatty acids	112-85-6	29459	29087	34242	27569	24289	25709	41910	35550	91554	41015	48457	32452	21347	32109	48979	45475	18132	24426	113860	90545	73395	17261	55883	34647	25252	26254	68545	13030	23288	16113	23970	22152	21980	18674	15022	17771	21752	25018	69432	18227
Lmsn002548	341.09	161.02	342.095	C15H18O9	[M-H]-	1-O-Caffeoyl-β-D-glucose	Phenolic acids	Phenolic acids	14364-08-0	41188	4929.4	29416	1976.9	701.24	702.61	4025.1	2088	2558.2	8043.4	1870.1	2107.5	10198	3240.4	3969	1524	10990	8228.2	59491	82571	58488	3521.2	6330.7	1176.8	8082.3	3627.4	3745.6	3980.8	1529.3	2566	1651.1	3996.2	3252.1	1392.2	1035.7	811.57	811.12	1652.8	6367.8	3285
Jmwn002620	341.09	161.02	342.095	C15H18O9	[M-H]-	Vanillic Acid-4-O-Glucuronide	Phenolic acids	Phenolic acids	-	334200	367270	281930	1373	1471.4	1611.2	34613	28349	60922	37168	19989	22574	22208	23442	17529	3135.5	1581.4	1732.3	7990.2	6588.6	12784	1130.4	1882.4	4018.3	265900	254790	241840	13334	10892	4189.2	5884.5	14643	8729	2982.2	2451.6	6404.8	7384.5	11178	2444.2	12455
Zmhn001793	341.09	179.03	342.096	C15H18O9	[M-H]-	6-O-Caffeoyl-D-glucose	Phenolic acids	Phenolic acids	-	1160600	1113700	932770	35017	8250.2	34526	1250600	934460	1316000	1179000	1300000	1347000	186130	197840	174020	9945	15596	1800	343700	341310	377190	19203	20186	17460	2793700	3116000	2750400	68310	116940	89578	382710	402130	370160	15601	10768	26066	75718	73307	87358	2268.8
MWSHY0198	343.12	299.09	342.11	C19H18O6	[M+H]+	3',4',5,7-Tetramethoxyflavone; Luteolin Tetramethyl Ether	Flavonoids	Flavones	855-97-0	1162.4	1324.3	678.68	5800.7	1009.6	1771.7	4046.7	1165.8	4221.9	2014.6	997.72	1000.5	10682	7676.7	18106	6197	10734	8044.1	1351.3	1671.5	1662.9	1017.5	1002.2	999.03	1691.2	1343.8	1356.6	668.15	332.57	1011.8	5718.2	2336.3	7410.2	1006.2	332.2	829.64	10944	14301	6853.1	6676.6
Lmcp007240	343.12	313.08	342.11	C19H18O6	[M+H]+	5,6,7,4'-Tetramethoxyflavone	Flavonoids	Flavones	1168-42-9	14020	11567	9927.2	7848.2	1449.6	6609.7	14434	9677.8	12765	14045	11935	10936	2072.9	2473.6	12688	10324	3312.3	5588.9	59208	54469	82137	65692	66250	73772	26014	14046	7051.2	5746.5	4766.8	8239.9	6976.5	16945	5381.7	10749	8259.2	7058	11507	2453.5	3900.6	4559.9
MWSHY0128	343.12	313.08	342.11	C19H18O6	[M+H]+	5,7,8,4'-Tetramethoxyflavone	Flavonoids	Flavones	6601-66-7	9171.6	7977.4	7181.1	10363	7126.5	5182.1	9781.6	15056	7171.8	14239	20618	7174	5905.1	5796.9	13720	9664.4	5585.5	7173	63063	67248	72403	82530	73416	73600	30258	7585.4	2400.4	7590	10397	5863.6	2005.4	4794.9	9179.8	9573.8	6187.7	5609.1	7224.3	10287	7977	9576.7
mws5038	341.11	89.02	342.116	C12H22O11	[M-H]-	Isomaltulose*	Others	Saccharides and Alcohols	13718-94-0	70700	58924	72862	14084	16952	12892	364590	363080	273300	47084	35456	138650	184170	172310	152760	4410	19610	20123	189410	165700	211350	16118	20933	17656	522320	652370	488980	53223	29132	33852	1606800	1518400	1997800	9630	29313	16869	16395	18930	45126	20903
MA10039641	341.11	89.02	342.116	C12H22O11	[M-H]-	Lactobiose	Others	Saccharides and Alcohols	63-42-3	99982	95917	108000	5301.5	5234	5928.5	2303300	1047300	2287500	730500	325160	465930	515130	562040	316460	9811.5	24956	8109	109050	254560	237250	8164	42485	5627.2	759590	1316700	1158800	31849	24652	8185.8	1000700	1064600	2029300	19610	9062.2	5529.2	14768	4430.8	28326	17094
mws1080	341.11	179	342.116	C12H22O11	[M-H]-	Galactinol	Others	Saccharides and Alcohols	3687-64-7	84771	54063	103190	1109	2733.7	1384	611730	465830	405190	26018	57124	36349	487760	549900	627520	11483	18796	14264	386210	293390	531650	4351	3248.2	17588	1395100	1384600	1269200	2735.2	8674.9	3806.4	3240300	3967400	3258900	24142	3391.5	6116.2	91448	117190	160510	12439
mws1333	341.11	113	342.116	C12H22O11	[M-H]-	Melibiose	Others	Saccharides and Alcohols	585-99-9	45385	29156	46220	27472	17723	20869	142590	169630	103320	65662	46881	58086	82700	91897	118750	38565	30289	38199	80674	78665	98988	16561	10344	12294	158350	171790	156950	40539	30394	23155	752050	787220	797520	42839	27729	28793	83880	82428	62778	20725
pme0519	341.11	119.03	342.116	C12H22O11	[M-H]-	D-Sucrose*	Others	Saccharides and Alcohols	57-50-1	36336	65263	42454	1818.8	5015.5	615.25	267440	223810	163480	13414	21011	10088	256770	211690	258670	6372.2	6380	1467.5	197660	171100	239370	18122	13230	20789	474760	642000	522790	2472.5	3150.2	9999.8	1822100	1333100	1565400	2372.5	1188.5	3554	54747	11901	6967	2239
mws0264	341.11	119	342.116	C12H22O11	[M-H]-	D-Trehalose*	Others	Saccharides and Alcohols	99-20-7	102390	111320	109270	1750.8	3347.9	1053.5	249430	297260	218520	89936	7604.5	12807	338420	300420	352500	5765.1	1246.5	11083	370480	316190	464910	9125	9593.3	8000.1	491120	558040	482580	2012.1	5546.4	3761.3	1859900	1746300	1659100	1066.5	2906	3228.8	30534	147840	205140	6182
Lmsn000381	341.11	89.02	342.116	C12H22O11	[M-H]-	D-Maltose*	Others	Saccharides and Alcohols	69-79-4	15209	37746	70852	13640	2444	4476	339030	206810	256160	138290	89049	150290	212440	161080	72230	2918.5	33464	31141	194230	256040	369610	26990	22114	21640	486130	434780	542820	55084	61523	75067	1670400	1550000	1358400	11539	19372	50085	31694	31408	3582.5	3226.8
mws0906	341.12	179	342.131	C16H22O8	[M-H]-	Coniferin	Phenolic acids	Phenolic acids	531-29-3	1303400	1262500	1208100	17314	20690	16131	1207300	1076400	1193100	1191200	1346100	1470500	135600	138140	138850	12697	9312.1	2886.8	396830	401960	351150	8360	18103	20037	2340300	2574600	2415700	60146	49237	64756	511190	469480	437430	12065	15280	13146	73153	51089	85592	4887.7
Lmyp001747	344.1	164.03	343.09	C14H17NO9	[M+H]+	2-O-Glucosyl-7-hydroxy-1,4(2H)-benzoxazin-3-one (DHBOA glucoside)	Alkaloids	Alkaloids	28512-70-1	1222.8	1205.4	1213.7	3145.7	2720.5	1354.9	3205	1067.1	3032	9318.2	2265.2	9856.5	2224100	2150600	1699000	1515.8	2426.3	1213.1	13390	10586	9979	1813.9	2443	3323.3	1091.8	2436.8	1217.8	1380.7	2279.5	1658.8	916.62	7849.4	4888.8	6387	4570.6	7291.1	137240	182020	151850	4480.4
HJAP050	344.15	177.05	343.142	C19H21NO5	[M+H]+	N-Feruloyl-3-methoxytyramine	Alkaloids	Phenolamine	78510-19-7	3709600	3313700	3910300	754800	639440	549680	1805.8	4082.8	16880	15852	12816	8461	14859	10773	2322.5	10274	5076	1565.5	2048.2	2565.2	2820	4873.2	9729.5	8625.2	6139.5	4626.2	4358.8	7699.5	3245.8	2314.5	2056	2751	4050	2879.2	5119.5	1806.8	5662.8	4104.5	5673.2	13200
Zmhp004065	345.1	330.07	344.089	C18H16O7	[M+H]+	7,8-Dihydroxy-5,6,4'-trimethoxyflavone	Flavonoids	Flavones	-	4361.4	7714.9	6014.2	2181.2	1278.6	860.09	10720000	8730000	6808.9	6436.7	5792.2	4374	30772	21736	26108	35707	17561	17389	12202	22349	21713	3277	8281.6	14730	1085.7	1747.1	4046	587.32	875.01	862.58	1528.9	4718.4	6887.1	2201.7	2164.2	435.94	607000	739020	648670	1491.1
mws1474	345.1	284	344.09	C18H16O7	[M+H]+	5,7-Dihydroxy-3',4',5'-trimethoxyflavone	Flavonoids	Flavones	18103-42-9	15262	8557.1	11003	10227	5698	3624.8	1333100	1146200	1311400	77485	83458	63494	1114200	1135800	1305800	211580	154930	187830	441780	399240	435510	127570	117310	126090	88457	24017	38291	11403	6923.2	13819	9556.5	12243	5703.3	21196	8113.4	2858.2	43750	38248	49813	14354
MWSHY0054	345.1	312.06	344.09	C18H16O7	[M+H]+	Eupatorin; 3',5-Dihydroxy-4',6,7-Trimethoxyflavone	Flavonoids	Flavones	855-96-9	7374.7	10273	3678.7	6161.9	4496.3	4460.3	869460	777060	805070	35155	33111	39233	756170	741330	919670	125690	89706	134830	261830	230060	304770	95205	94103	98926	49863	14538	21301	9195.5	5316.3	13858	8999.1	7369.5	4914.8	14141	2852.4	6131.4	39210	22670	37324	8260.9
pmp000006	345.1	330.07	344.09	C18H16O7	[M+H]+	Eupatilin (5,7-Dihydroxy-3',4',6-Trimethoxyflavone)	Flavonoids	Flavones	22368-21-4	18178	10216	8169.1	3697.2	3264.1	5672.9	9602200	8878100	9375400	414290	362850	404240	1003400	1099700	1210000	149330	112700	151760	301550	278910	317180	79689	74451	78844	141170	66255	113340	15752	4708.9	11854	14717	17987	10644	18425	5675.5	4080.6	46276	38208	71253	8991.6
Lmjp005871	345.1	312.06	344.09	C18H16O7	[M+H]+	Penduletin (5,4'-Dihydroxy-3,6,7-trimethoxyflavone)	Flavonoids	Flavones	569-80-2	12417	6477.6	4067.3	9272.6	2950.6	1463	864960	768200	826890	49939	59059	48104	754420	834800	914810	115200	87785	129550	274640	268440	323940	104260	105310	89820	48533	17738	16850	10725	5931.3	15154	6660.2	6283.2	5933.9	15536	4040.3	6660.9	35171	40690	39960	5206.7
Lmjn005592	343.08	313.04	344.09	C18H16O7	[M-H]-	Cirsilineol (4',5-Dihydroxy-3',6,7-trimethoxyflavone)	Flavonoids	Flavanones	41365-32-6	7594	3162.9	3649	12706	2948.2	10326	1458800	1102900	1412600	47738	48850	65117	126090	131950	139720	19961	18360	34821	770.75	3292.7	628.63	1932	4819.8	3293.4	16795	19411	17773	7567.6	1731.3	921.78	367.88	1084.6	744.87	7907.8	7353.2	6730.5	9246300	8751900	8627500	395020
Zmln000899	343.11	181.05	344.111	C15H20O9	[M-H]-	Syringaldehyde-4-O-glucoside	Phenolic acids	Phenolic acids	-	1926.6	3238.6	1710.8	853.99	1741	3912.9	23705	21828	25845	8501.9	19713	18270	717160	713410	688410	2326.1	3639.6	1819.8	3492.7	2716.7	14389	2826.8	2162.5	5114.1	2643.4	4725.6	3722.2	7411	7349.5	2386.7	4615.7	2882.4	3021	2853.8	7949.1	1830.5	31024	44935	18298	3547.5
Zmhn000563	343.1	197.05	344.111	C15H20O9	[M-H]-	Syringic acid 4-O-rhamnoside	Lignans and Coumarins	Lignans	-	386050	343820	322010	326860	325910	316360	902210	1043000	1148500	1151800	1221100	1201600	43245	28928	27831	26388	27501	32154	2432.6	1983	7304.9	5881.9	6745.9	2453.5	11275	9831.5	9740.4	12671	17067	9745.1	105940	116890	108600	88849	117980	74028	68981	72328	82763	66092
Lmmn000774	343.1	181.05	344.111	C15H20O9	[M-H]-	Dihydrocaffeoylglucose	Phenolic acids	Phenolic acids	-	2137700	2225200	2032700	17128	29977	35980	90685	89566	120580	86451	84526	59578	8609.3	5796	3782.3	2382.1	3977.3	960.85	5461.4	5421.4	15346	2684	3175.7	3675.8	76977	76055	74000	5063.3	2566.9	8497.7	14396	8915.6	11203	6262.5	2210.2	4918.1	25463	15181	17791	2219.9
HJAP058	345.1	284.07	344.125	C19H20O6	[M+H]+	5,6,7,4'-Tetramethoxyflavanone	Flavonoids	Flavanones	2569-77-9	6733.6	4371.3	1793.8	6154	5206.2	2953.5	623220	580620	555070	24096	25698	24425	172850	144560	160010	40165	45086	63663	897.21	1343.8	2470.9	1712.8	1360.8	3134.3	3156.6	8000.6	9811.1	8244.7	3052.9	3533	4295.5	895.18	1786	2205.6	1803.4	899.08	5151900	4899200	4937100	253180
MWS1983	343.12	89.03	344.132	C12H24O11	[M-H]-	Maltitol	Others	Saccharides and Alcohols	585-88-6	6762.8	2804.5	8645.5	4310.5	5519.2	8392.5	1386.5	3321	2182.5	2215	14207	2214	30430	29442	21796	8591.8	4558	6470	11652	3366	18196	1678.2	1748.8	546.75	1720.5	51104	31573	8208	14262	12548	771220	453900	452010	3951.5	57526	20549	6187.5	7812	10843	2767.5
mws0609	344.04	150	345.047	C10H12N5O7P	[M-H]-	Guanosine 3',5'-cyclic monophosphate	Nucleotides and derivatives	Nucleotides and derivatives	7665-99-8	1848100	1753600	1573300	102640	115530	139160	4680200	4490600	4608200	50995	58124	68957	3246500	3722700	3889000	28932	44669	66372	2842900	2943400	3095300	38610	66887	87743	2064700	2063800	2062500	42806	47250	62908	1010400	953960	887710	46494	41526	26537	4355500	4274100	4207200	25132
Lmjp004160	347.08	314.04	346.069	C17H14O8	[M+H]+	3,7-DimethylQuercetagetin-(3',4',5,6-Tetrahydroxy-3,7-dimethoxyflavone)	Lignans and Coumarins	Coumarins	59171-23-2	1021	1464.5	2550.2	1011	683.5	922	2053.2	762.5	925.5	479.25	1538.8	1025	135080	150240	144880	35240	28522	30196	1394.5	1018	2054	1536.8	515.5	1690.2	1454.2	5568.8	770.5	1027	1011	511.5	5639.2	505.25	1797	1020.5	476	1524.5	7446.2	12504	6657.2	5647
pmp000010	347.08	332.07	346.069	C17H14O8	[M+H]+	5,7,4',5'-Tetrahydro-3',6-dimethoxyflavone	Flavonoids	Flavones	-	1239.6	405.7	1628.6	834.15	405.92	402.65	305380	271030	277350	5286.6	14670	9785.1	29726	30784	44399	13502	6522.3	1622	5698.4	6507	13137	2437.4	2857.9	812.33	6954.1	812.33	4477.1	812.76	405.7	813.79	838.08	2440.5	405.7	822.08	805.78	405.92	3867	1629.9	3252.5	1019.6
mws1002	345.06	330	346.069	C17H14O8	[M-H]-	Syringetin	Flavonoids	Flavonols	4423-37-4	2114.3	1916.9	1544.6	6685.4	6568.1	1333.8	8820.5	4925	3212.2	2983.1	1409.6	6291.7	1632.7	2637.5	5740.8	4777.1	2874	5609.5	7288.1	8145.1	9714.2	356.97	562.07	436.23	3142.5	6288	3716.1	1942.7	574.44	1270.7	1583.6	848.42	1862.3	782.38	1053.4	503.13	21954	7628.2	5685.1	13469
Lmyp003381	347.13	301.13	346.126	C15H22O9	[M+H]+	3,4,5-Trimethoxyphenyl-1-O-β-D-glucoside	Phenolic acids	Phenolic acids	-	1983	825.5	1202.8	1187.6	2466.7	2078.6	299010	284890	295510	283730	288610	326810	45920	32585	16784	6605.7	3175.5	6840.9	34243	9517.9	5670.9	5161.2	8065.2	9993.7	10034	6772	15226	11085	5572.2	3287.7	13218	4941.8	15403	11036	1219.9	11837	79462	77962	81070	4157.5
pmb0981	348.07	136	347.063	C10H14N5O7P	[M+H]+	Adenosine 5'-monophosphate	Nucleotides and derivatives	Nucleotides and derivatives	61-19-8	585170	418040	348720	102530	72418	118880	1998500	2279100	2503000	145450	167120	134950	1949700	2274000	2018300	98786	119230	105460	3983100	3491200	4124300	34474	52392	41197	1607100	1590700	1541600	103630	144800	128900	1911700	1904200	1982700	191820	202560	190640	1348500	1027300	1135900	115180
mws0874	346.06	210.9	347.063	C10H14N5O7P	[M-H]-	3'-Adenylic Acid	Nucleotides and derivatives	Nucleotides and derivatives	84-21-9	13976	21753	11810	37900	31688	45952	5381.8	11903	9615.8	2827.5	10827	14568	76450	75136	56592	109940	4880.2	92422	105420	87889	79454	3207.5	3216.2	5060	27976	29902	12072	34035	50498	38622	46475	22008	19598	50204	59908	53856	155010	163520	127760	148950
pmb0532	349.05	137.3	348.047	C10H13N4O8P	[M+H]+	Inosine 5'-monophosphate	Nucleotides and derivatives	Nucleotides and derivatives	131-99-7	45399	36961	44875	13347	9281.5	13142	146990	138600	164170	45743	25630	40572	132240	150070	119940	18804	20880	13466	211610	214400	331110	29722	36659	23133	124030	135130	112390	20725	17033	16765	135130	184000	130540	47178	43609	44851	102940	73178	71876	22059
pmb1562	351.25	146.9	350.246	C21H34O4	[M+H]+	1-Stearidonoyl-Glycerol	Lipids	Glycerol ester	-	83577	69463	57047	3444	1241	4165.6	428210	432820	435610	2331.8	4088	2078.9	51257	41535	47305	2103.5	3527.9	5866.7	3689200	4224300	3872100	82850	104380	82023	363040	322190	342070	2532.4	607.28	5062.6	440080	428190	456570	3453.6	1954.1	2943.9	26750	62412	15332	3668.2
MWStz224	353.15	177.06	352.142	C20H20N2O4	[M+H]+	N-Feruloylserotonin	Alkaloids	Plumerane	68573-23-9	24305000	23092000	22407000	16938000	16792000	16515000	6130	5466	4557.5	2499.8	3057.2	4633	14859000	15465000	15935000	7821800	8209400	7610400	3163.5	1784.8	7223.2	4849	2599.2	3339.5	22516	37615	75220	8390.2	28403	8086.2	11807	15713	12297	7427.2	2621.2	2399.5	7341600	6579400	7358900	1900500
MWStz202	353.15	177.06	352.142	C20H20N2O4	[M+H]+	cis-Moschamine	Alkaloids	Plumerane	193224-24-7	378220	267050	272910	185920	143900	176770	1149	1164	1612.5	3672	4142.2	5750.8	1927700	1759000	1918600	1157200	1205800	1350900	2304.5	2303.8	3221.8	976.75	1854	1141.5	4609.8	5781.5	3692	2730	3349.2	3008.2	29005	2730	20740	6250.5	8856.8	6408.5	66623	86624	84801	57156
Lmhp011388	353.27	261.22	352.261	C21H36O4	[M+H]+	2-α-Linolenoyl-glycerol	Lipids	Glycerol ester	55268-58-1	311860	293830	341350	116340	127980	132000	3734000	3432000	3510300	221570	201430	193170	236860	222400	244630	103260	115330	113120	14426000	14268000	13720000	1454900	1241400	1239900	1194500	1179300	1191800	129520	108100	130690	1359800	1521000	1638500	163180	139980	145680	167680	161440	150930	101670
Lmhp011562	353.27	261.22	352.261	C21H36O4	[M+H]+	1-α-Linolenoyl-glycerol	Lipids	Glycerol ester	-	306090	271250	319980	120600	116920	122440	3475100	3197000	3336900	220250	201940	205070	214940	217200	227240	106710	101230	103790	13656000	12931000	12250000	1351800	1183900	1178900	1118800	1044400	1114500	110360	112550	121420	1245900	1394100	1381700	163200	137440	134480	151370	157830	152170	94843
mws0178	353.09	191.01	354.095	C16H18O9	[M-H]-	Chlorogenic acid (3-O-Caffeoylquinic acid)*	Phenolic acids	Phenolic acids	327-97-9	166340	139740	118050	69491	38300	61679	51025000	40310000	48670000	29842000	28447000	29357000	1326200	1827100	1255600	156730	116280	221430	38255	62005	21096	9	9	9	532560	599600	624400	125010	120590	300840	111150	99725	59973	91380	43451	11626	410720	428650	303490	99207
pme1816	353.09	191	354.095	C16H18O9	[M-H]-	Neochlorogenic acid (5-O-Caffeoylquinic acid)*	Phenolic acids	Phenolic acids	906-33-2	15110	10256	6847.9	1449.3	1911.4	1473.1	5139500	4027900	4664600	4175800	3981800	3792900	296100	285510	307310	47102	20498	21972	4954.9	1468.8	2345.8	3798.1	8244.3	589.21	39139	45808	50836	10337	28095	15803	51553	55657	57971	882.63	1470.9	1471.4	91373	122500	68197	1017.9
mws0748	353.09	191.1	354.095	C16H18O9	[M-H]-	1-Caffeoylquinic acid	Phenolic acids	Phenolic acids	1241-87-8	4648.3	1022.4	1472.8	3979.6	1039.7	1149	4176500	4173900	4395700	2837700	2794900	3021000	19003	9865.1	18333	1345.9	17366	5013.4	5146.6	1193.4	851.43	425.62	1640.7	1551.2	2600.5	1384.5	3262.5	11042	1967.5	3333.5	36889	48546	55047	1767.6	2944.4	1625.7	28272	31870	12417	11174
MWSmce024	355.1	193.05	354.095	C16H18O9	[M+H]+	Scopoletin-7-O-glucoside (Scopolin)	Lignans and Coumarins	Coumarins	531-44-2	77315	73331	62900	7469	3742.5	19896	771370	779570	711360	1025000	1068700	1003600	47110	44698	38760	4023.8	3764.2	5444.2	88502	83254	75564	4176	5979.2	4546.5	268710	258490	225370	100880	79300	111480	6801	10509	55374	4187.5	5914.8	2667.5	82784	57131	45547	7998.5
mws2108	353.09	191.05	354.095	C16H18O9	[M-H]-	Cryptochlorogenic acid (4-O-Caffeoylquinic acid)	Phenolic acids	Phenolic acids	905-99-7	123220	63271	81700	22217	34157	31014	31803000	23263000	29331000	17801000	16547000	15294000	717510	1036400	757900	97010	69001	142120	53328	33491	24588	13445	7748.8	18613	355910	435420	372030	84664	74925	143010	42330	38399	29507	51317	34529	2792.2	252880	272410	216070	79116
mws1727	355.15	102.8	354.147	C21H22O5	[M+H]+	Notopterol	Lignans and Coumarins	Coumarins	88206-46-6	5565.3	3677	1980.5	4813.8	6185.4	3406.5	5524.2	7519.4	5622.2	3229.3	6563.2	6197.9	2951	4807.9	2257.7	3259.6	3801.1	1980.3	7934.7	6110.5	6475.4	6465.9	5937.1	9699.3	6501.6	5630.3	7060.1	4367.1	5567.7	7153.3	3374.6	5367.4	4311.7	3679.2	4975.7	4230.7	3792.8	4497.3	2539	3396.5
Lmhp012042	355.28	263.24	354.277	C21H38O4	[M+H]+	2-Linoleoylglycerol	Lipids	Glycerol ester	3443-82-1	228790	242530	235320	44345	45913	44664	1772800	1733900	1695200	146670	147530	155340	184160	196480	190470	52210	48752	47308	1596000	1451500	1527800	181140	174300	174860	605830	590070	583950	43274	51699	50662	537190	544940	611080	61146	60029	56270	85465	84620	78460	27772
Lmhp112042	355.28	263.24	354.277	C21H38O4	[M+H]+	1-Linoleoylglycerol	Lipids	Glycerol ester	2277-28-3	231100	223270	227450	39083	44165	37672	1577000	1658700	1514400	131220	130000	147780	190500	170690	161540	51542	46948	44517	1387000	1290500	1387000	173310	157870	154570	576100	529030	591010	45694	44093	52750	503390	499090	517210	62509	56348	54024	81586	76580	72169	23355
Zmnn011234	354.13	324.09	355.142	C20H21NO5	[M-H]-	Buntanine	Alkaloids	Quinoline alkaloids	119116-85-7	16661	5994.4	5322.4	6585.6	5666.7	6537.9	107170	69869	48113	26606	10404	11941	12306	7705.1	3800.6	5835.5	10103	5696.5	43346	37251	39757	14527	6823.7	5192	7763.6	3001.4	1061.8	13573	5714.3	3969.6	4949.7	5873.2	4314.7	19410	9904.4	9460	1674.7	2828	1358.2	6012.8
Zmhn002422	355.1	193.05	356.11	C16H20O9	[M-H]-	1-O-Feruloyl-D-Glucose	Phenolic acids	Phenolic acids	-	595390	448080	449320	6803.2	6216.8	2072.8	77762	92700	37953	81538	80000	96340	191060	181740	202160	105480	17269	75532	4475300	4558200	4677600	67241	37860	54956	568610	587160	613630	2070	3116.8	11952	683870	609950	611810	2632	9580.2	8266.5	134620	125290	186610	12854
Hmmn002544	355.1	193.05	356.111	C16H20O9	[M-H]-	Ferulic acid-4-O-glucoside	Phenolic acids	Phenolic acids	117405-51-3	54364	50830	32292	7199.2	4549.9	4331.5	58167	57400	49690	111200	98535	109020	118840	109320	75417	2479.4	7163.2	3405.9	306440	285700	280640	17822	11813	9261.6	64823	118420	100330	9674.3	2729.4	6519.4	38480	27406	29968	2173.5	1262	1238.2	64060	34346	62848	1568
Zmhn002334	355.1	193.05	356.111	C16H20O9	[M-H]-	6-O-Feruloyl-D-glucose	Phenolic acids	Phenolic acids	137887-25-3	30160	37352	18218	20700	30937	22867	6315	17412	46056	23664	6621.2	12424	117900	110270	137460	95510	92394	82114	384870	268310	372970	55092	34048	51111	181980	112320	150810	109960	45508	43834	87627	48593	71339	13877	33537	16844	77488	85298	90000	93402
pmb0296	357.3	265.4	356.293	C21H40O4	[M+H]+	1-Oleoyl-Sn-Glycerol	Lipids	Glycerol ester	129784-87-8	32009	32370	34318	58408	68674	78351	164990	227730	243970	193840	172500	188430	106860	126020	88167	335710	341670	318520	266450	239440	232290	680380	718620	532600	54291	18780	28694	98044	99701	88482	83468	86910	76253	85705	126080	50514	30367	38505	36951	149050
Lmyp003301	358.11	178.05	357.106	C15H19NO9	[M+H]+	4-O-Methyl-DIBOA-Glucoside	Alkaloids	Alkaloids	-	3497	1836	2400	3056	6478.8	3732.5	6132.5	6240.5	7061.2	3385.8	5320	12811	3041100	3210600	2577500	10776	5371.5	15509	11589	4035.5	11364	10768	6349	5571.8	79489	70650	65880	14232	6564.5	3869.5	3904.2	3641.5	6181.2	2002	3213.8	2268	141900	202560	159160	14010
Lmyp002919	358.11	178.05	357.106	C15H19NO9	[M+H]+	2-Hydroxy-7-methoxy-1,4-benzoxazin-3(2H)-one glucoside (HMBOA glucoside)	Alkaloids	Alkaloids	17622-26-3	6631.5	8451.2	3000	6529.8	7147.2	1705.5	13198	9286.5	9236.5	5206.5	1444.2	1960.8	2703900	2732500	2432200	9735.8	3830.8	12819	17370	7808	5422.8	3551.2	5482.2	3967.8	78512	47726	95194	6504	2778.2	4746.5	5317.2	5501.8	6728.2	5702.2	10648	1907.8	143260	141020	208400	24320
pmp000008	359.11	344.08	358.105	C19H18O7	[M+H]+	5-Hydroxy-6,7,3',4'-tetramethoxyflavone	Flavonoids	Flavones	21763-80-4	16390	12809	15196	9469.6	8531.1	9972.3	1949300	1732200	1760500	2538500	2413300	2728600	10428	10489	12801	11599	18703	17610	165990	183810	184740	153390	111730	121940	45294	17349	14295	30173	18976	21968	2606.9	4761.9	8082	12595	8534.9	7334.1	290860	255400	258690	307010
pmp000110	359.11	344.1	358.105	C19H18O7	[M+H]+	7-Hydroxy-3,5,6,8-tetramethoxyflavone	Flavonoids	Flavones	-	2111.8	1126.4	1079.2	546.12	818.71	827.26	6074.8	4479.8	1408.1	4288.4	2632.1	5402.8	420090	372770	328570	198420	190690	167720	71229	67799	105800	58366	49813	57558	15431	2983.7	2367.6	2416.5	1634.9	1069.7	1436.4	799.58	783.25	1837.2	1071.2	849.81	21626	4261.1	3041	8790.3
Lmjp007279	359.11	326.08	358.105	C19H18O7	[M+H]+	Penduletin 4'-Methyl Ether (5-Hydroxy-3,6,7,4'-Tetramethoxyflavone)	Flavonoids	Flavones	14787-34-9	426.61	282.56	569.75	285.34	1705.7	717.87	1429.2	2276.2	2574.3	3943.6	423.29	1260.7	1352	282.86	495.2	12208	11397	335.31	1140	3534.7	1917.9	355.64	715.62	853.88	426.62	213.27	695.51	1491	429.96	566.82	283.32	1863.3	402	426.39	866.14	284.41	246900	1351.9	2406.8	1874.8
Lmsp010393	359.11	298.09	358.105	C19H18O7	[M+H]+	Eupatorin-5-methylether (3'-hydroxy-5,6,7,4'-tetramethoxyflavone)	Flavonoids	Flavones	21764-09-0	6753.3	5355.9	6046.8	5820.5	3638.2	2904.8	743900	639650	660460	943630	899490	920130	3739	7204	4139.1	8202.3	3982.5	7000.5	71029	67858	66857	56784	46466	37402	18568	5603	4861.4	8870.3	8341.2	13017	3392.3	3396.5	967.9	6045.1	1821.4	1445.5	106200	101080	107210	111720
Zmjp010694	359.11	344.09	358.105	C19H18O7	[M+H]+	5-Hydroxy-3,7,3',4'-tetramethoxyflavone (Retusin)	Flavonoids	Flavones	1245-15-4	465.48	306.8	3313.3	2496	2596.1	1100.8	8290.2	7839.7	4852.1	11040	8921.3	7735.5	16222	12266	15257	15085	9985.7	13051	28900	30126	35042	30420	25007	31601	3301.8	783.55	233.26	3708.9	2349.4	315.31	308.83	2891.4	615	543.18	1420.8	3612.1	214560	210570	221680	231020
HJAP060	359.12	298.09	358.105	C19H18O7	[M+H]+	Gardenin B	Flavonoids	Flavones	2798-20-1	15647	16272	19788	13687	15351	15164	13910	13814	12811	17403	14453	13176	44282	38535	42932	45857	41176	43773	40953	44675	49665	55246	41539	37874	5074.8	3096.8	4326	1436	1935.9	2970.6	41018	42712	42391	25444	25942	20427	1489100	1618800	1616700	1605100
Lmdn004267	357.13	151.04	358.142	C20H22O6	[M-H]-	Epipinoresinol*	Lignans and Coumarins	Lignans	24404-50-0	816400	842200	785340	112400	89956	92676	493050	474710	537180	44992	46758	55841	184170	202770	209060	26480	19787	32721	323500	288800	274980	898690	879360	830090	614430	571220	568340	86369	93474	99202	951410	955650	937050	139310	143490	136060	406440	486490	426560	43905
Lmsp004450	359.15	131.05	358.142	C20H22O6	[M+H]+	Dehydrodiconiferyl alcohol	Phenolic acids	Phenolic acids	97465-82-2	772050	684870	808610	784420	687540	751840	289400	377120	355040	129470	163840	122500	155110	150010	139940	256660	214510	182160	266160	228550	163940	98260	84213	46875	786310	926420	934610	378540	412420	467920	357670	300870	447460	168880	152160	120670	229780	259810	197150	192170
mws0097	357.13	151	358.142	C20H22O6	[M-H]-	Pinoresinol*	Lignans and Coumarins	Lignans	487-36-5	809910	830620	726760	107730	97478	95192	436300	476380	545120	37606	48999	48262	207590	222480	216710	30780	24626	30469	337130	312760	261980	934310	974390	942720	602740	601010	648420	99525	101260	87744	934550	966680	978350	149500	151150	140970	402010	493180	467980	46924
pmp000788	361.09	346.06	360.084	C18H16O8	[M+H]+	Chrysosplenol D	Flavonoids	Flavones	14965-20-9	641.39	962.59	320.86	968.35	641.05	968.52	2071000	1821400	1799200	46344	57890	63334	39279	49545	40499	956.73	4167	2440.3	2582.4	1620.3	1610.9	1286.2	640.71	635.29	10979	5132.6	18490	651.22	1936	489.01	658	483.41	483.41	324.25	321.37	1315	146450	146610	7099.7	1610.4
pmp000009	361.09	303.05	360.084	C18H16O8	[M+H]+	Centaureidin (5,7,3'-Trihydroxy-3,6,4'-Trimethoxyflavone)	Flavonoids	Flavones	17313-52-9	952.96	1962	641.14	642.48	612.62	1248.7	75780	77624	59540	3020.1	3181.1	2851.2	1731.2	628.7	1594.8	784.63	962.19	1600.8	1606.7	794.54	1270.2	318.25	1585.2	1115.1	790.67	628.73	4142.4	641.14	950.11	957.65	1891.3	620.67	1269.6	641.14	958.66	951.45	2869.3	3166.2	5052.2	789.83
Lmjp004839	361.09	300.06	360.085	C18H16O8	[M+H]+	Arcapillin (2',4',5-trihydroxy-5',6,7-trimethoxyflavone)	Flavonoids	Flavones	83162-82-7	727.09	1464.5	437.32	1163.3	1486.9	1160.9	26030	21858	28877	893.81	721.21	2085.1	2639.6	3782	2224.6	1198.9	1493.1	1456.9	2621.6	1756.9	1747.3	2510.1	728.83	2628.7	1178.6	1442.3	3796.3	1316.2	1452.4	1155.4	595.64	891.59	749.55	1165.4	547.62	726.93	3940.3	2055.7	2045.2	1458.1
MWS20190	361.09	346.07	360.085	C18H16O8	[M+H]+	5,7,4'-trihydroxy-6,3',5'-trimethoxyisoflavone	Flavonoids	Isoflavones	-	1296.9	3740.5	327.12	1630.1	327.29	1299.1	2180100	1994100	1854800	54281	53481	65435	40666	43886	52520	1952.4	979.39	2591.7	2923.1	2289.4	973.24	999.72	919.93	324.56	11674	11195	18185	980.41	981.1	326.27	1296.9	646.46	652.61	2268.9	325.41	979.9	133080	123310	157930	12595
Lmxn007456	359.08	329.03	360.085	C18H16O8	[M-H]-	Acerosin	Flavonoids	Flavones	15835-74-2	1462.8	845.17	3099.4	1066.4	2627.8	1211.8	496150	379590	435100	20881	21467	16574	19306	18907	21396	41631	26523	1525.7	2903.7	1914.9	635.41	1138.6	2119.5	983.01	8698.7	4149.3	633.42	4409.1	4392.5	13734	1681.8	4251.3	5295.2	3192.8	4102.7	1711.5	72669	4460.9	3698.2	7665.3
Lmxn007955	359.08	329.03	360.085	C18H16O8	[M-H]-	Sudachitin	Flavonoids	Flavones	4281-28-1	1717.5	2979.7	1039.4	2510.4	1862	2095.3	180020	89962	208790	2210.7	614.08	2357.3	25987	26884	34330	6610.3	4937.6	10840	5321	4677.4	4321.8	1464.9	867.23	1108	2045.4	365.55	795.54	3382.3	929.27	2077.1	1349.2	2191.8	1895.2	867.72	1222.5	1348.1	1752000	1465600	1517100	148030
pmb0998	364.07	152.1	363.058	C10H14N5O8P	[M+H]+	Guanosine 5'-monophosphate	Nucleotides and derivatives	Nucleotides and derivatives	85-32-5	26477	20671	15641	27541	11010	12286	80159	68442	88227	35474	17600	26337	47395	78139	62041	35619	20230	23570	78330	56198	92328	72069	37414	103310	39611	50520	37786	36232	35137	29674	86913	85371	77840	272740	312890	212850	56366	38198	29487	26213
pmb0964	366.2	204.1	365.17	C16H23N5O5	[M+H]+	Isopentenyladenine-7-N-glucoside	Nucleotides and derivatives	Nucleotides and derivatives	-	178850	149040	190130	1732.2	2950	6328.2	352420	444910	305200	120410	90757	56644	87688	77750	55702	7703	8090	11313	231000	279840	218400	576.25	4958	576.25	191680	255530	136710	10303	2346	26865	95126	122840	197390	7180	26986	32995	19424	23843	21587	4226.2
Lmgp003270	369.16	177.06	368.074	C16H16O10	[M+H]+	Scopoletin-7-O-glucuronide	Lignans and Coumarins	Coumarins	132752-65-9	27681	4620	10252	3518.5	11244	2924.5	790700	831450	753570	860150	819170	835380	2188300	2435700	2415500	2483500	2456100	2435200	3089.5	974	6558.8	1403.5	3895.5	3662.8	59299	60243	60004	39763	58044	65614	8546.5	3425	2835	4790.2	2594.5	2772	483110	460190	528590	476320
pmb0752	369.12	177.1	368.111	C17H20O9	[M+H]+	3-O-Feruloylquinic acid	Phenolic acids	Phenolic acids	1899-29-2	1607.5	5401.2	12150	7301.8	12622	6782.8	210870	288580	237900	338280	340450	323210	1448100	1743200	1743400	1740800	1746700	1399000	15718	9879.8	3225	5635.2	2685.2	2678.5	36443	22107	30193	38812	30242	22888	4315.5	23535	18935	2139	3261	12617	274640	363150	282390	357770
mws0179	367.1	190.9	368.111	C17H20O9	[M-H]-	Chlorogenic acid methyl ester	Phenolic acids	Phenolic acids	29708-87-0	2544	3573.2	4076	6595.8	15821	4078.5	1096200	851110	1073900	1372000	1159400	1330200	1844800	2041900	2014300	1216600	1185100	1156600	5622	9664.5	13540	1013	3059	4571.2	64608	70266	58441	57258	69494	62844	3009	7629	3539	2551.2	5187.5	3279	377870	365930	497610	510210
pma3724	369.1	177.1	368.111	C17H20O9	[M+H]+	1-O-Feruloylquinic acid	Phenolic acids	Phenolic acids	-	11601	10238	12780	6096	4733.2	6088	931700	1019600	1002600	1191000	1047000	1073000	2770600	2778600	3483400	3268600	3280600	3459900	4341.5	2000.2	12814	3375.2	5822.2	2571.8	71228	54950	56770	60523	60767	76146	18210	9254.8	10049	4037.8	1660.8	8923.5	486080	680120	700290	598680
Lmsn004901	367.36	367.36	368.365	C24H48O2	[M-H]-	Tetracosanoic Acid (Lignoceric acid)	Lipids	Free fatty acids	557-59-5	911.12	4542.4	1345.2	2648.7	6008.2	4660.9	28363	21860	26311	23907	33338	25346	19912	14360	14202	8322.8	16694	5945.6	3332.3	4432.3	1475.8	11257	16571	4252.5	1471.3	2425.3	1116.9	4088.4	5477.1	2793.3	1407.8	1477.6	3035.6	3696.6	3323.4	3586.1	147920	110480	132400	77691
Lmyn002540	368.1	162.06	369.106	C16H19NO9	[M-H]-	Dioxindole-3-acetyl-3-O-glucoside	Alkaloids	Plumerane	-	460.92	340.92	355.58	714.59	355.83	1355.7	453	1594.3	1058	7654.8	2767.7	3238.3	420370	460050	493660	15358	8260.1	14957	1610.1	1273.5	7782.2	1888.9	1358.6	2194.4	1177.6	813.07	1676.8	2106.9	3877.1	2508.1	1088.7	2534.8	808.78	1043.7	2054.5	1668.9	38909	55677	44893	1615.5
MWStz204	371.2	181.1	370.189	C21H26N2O4	[M+H]+	18-β-Hydroxy-3-epi-α-yohimbine	Alkaloids	Plumerane	81703-06-2	1767	1468.7	1745.6	2633.3	1170.8	1449.3	5888.7	3870.9	1165.3	3217.2	2064.7	5593.5	558790	659180	423520	103020	98126	125110	1466.1	2355.1	3813.6	2630.8	3207.4	2033.9	8237.1	3204.6	5765.7	3489.6	1593.1	3245.6	2359	2949.6	3839.6	1744.7	4565.4	1164.5	7891.4	7904.5	17017	19010
pmn001695	371.1	249.06	372.106	C16H20O10	[M-H]-	Trihydroxycinnamoylquinic acid	Phenolic acids	Phenolic acids	-	2667.5	1877.8	5963.5	4544.2	2183.8	9765.5	113110	78924	80121	81070	95596	94996	886230	835440	900950	463900	304340	521980	1332.2	7138.5	4825.8	3879.2	2174	7593.8	300090	346190	311640	325470	280410	332010	377030	379140	400030	320840	421690	368800	3200000	3118500	3075200	2453300
Hmgn002833	371.11	297.11	372.12	C20H20O7	[M-H]-	4-Ketopinoresinol	Others	Others	-	505140	525730	511370	39009	33112	37018	4242100	3667300	4050300	167620	172950	178210	3839900	4085600	4149800	285940	228300	298410	1889200	1794800	1649700	118400	112170	130000	300340	273120	300560	36803	35016	37325	67441	58806	71606	5035.5	6251.1	13376	7409400	7879600	7928100	247100
Lmcp007155	373.13	343.08	372.121	C20H20O7	[M+H]+	3',4',5',5,7-Pentamethoxyflavone	Flavonoids	Flavones	53350-26-8	2850.1	1683.9	5218.2	4350.5	669.53	3685	6091.4	10091	11266	12257	15137	7411.4	2998.8	2019.3	1006.1	5118.8	2012.3	6083.5	169400	138420	182290	171820	169970	158320	36635	9054.9	6009.1	3367.8	5044.7	4831.7	1516.5	1852.8	2357.5	4714.6	1339.1	2020	11058	4848.7	674.27	1676.9
Hmgn004693	371.11	327.03	372.121	C20H20O7	[M-H]-	8-Hydroxy-α-conidendrin	Lignans and Coumarins	Lignans	-	118150	115290	110870	14967	12780	8622.4	942150	854270	807620	64483	73707	94923	795890	818790	770910	90331	50023	85580	454610	351830	356790	24475	45297	46249	68972	61444	68549	11679	9118.5	7093.6	21494	13500	11082	22476	31869	34384	1514700	1416400	1412400	56503
Zmsp007375	373.13	343.08	372.121	C20H20O7	[M+H]+	3,5,7,3'4'-Pentamethoxyflavone	Flavonoids	Flavones	1247-97-8	15549	7435.3	3718.6	13193	3059.3	7030.5	27218	31468	21201	44445	46959	50631	4078	6173.8	10651	3146.2	6939	9075.1	643610	571610	765300	839720	753760	659060	140840	13599	14005	21224	22333	29113	5086.6	4531.8	5365.9	14417	4549.6	4092.3	55011	38275	36342	31492
Lmsp010424	373.13	211.02	372.121	C20H20O7	[M+H]+	3,4',5,6,7-Pentamethoxyflavone	Flavonoids	Flavones	4472-73-5	1698.2	1189.6	488.63	1456.3	723.52	2426.3	1671.4	1680	366.06	2669.4	2041.9	4368.2	4001	2191.3	3501.2	1220.2	1705.8	1698.4	1691.2	2553.7	2432.4	1208.6	720.06	1936.9	1182.1	2649.6	1677.5	1799	1432.1	1698.5	240.02	1700.3	1692.4	959.39	1213.4	2173.1	1457.1	1095.3	3860	732.99
pmp001076	373.13	343.08	372.121	C20H20O7	[M+H]+	Isosinensetin	Flavonoids	Flavones	17290-70-9	7835.1	5112	7117.8	8836	6645.3	4440.1	17455	19478	9584.5	32675	23200	21870	6452.6	4279.6	2386.2	3225.8	1013.2	4449.1	324760	337340	362240	422960	367060	363990	77751	7822.4	4454.7	11608	11740	8841	7467.8	7443.8	6154.4	13652	7538.8	5529.2	23137	5787.3	7835.5	5582.9
mws1313	373.13	312.1	372.121	C20H20O7	[M+H]+	Sinensetin (5,6,7,3',4'-pentamethoxyflavone)	Flavonoids	Flavones	2306-27-6	13629	12780	3250.4	7509.8	3605.9	4056.8	41844	32862	32838	64203	73159	46948	8225.9	2439.8	15652	4067.1	10829	10990	754350	885290	941890	1021300	881930	842870	166780	20039	14995	21257	23888	38917	9210.4	10947	3655.1	19468	6077	6823.1	166920	149130	185350	157130
mws0055	373.13	343.09	372.121	C20H20O7	[M+H]+	Tangeretin (4',5,6,7,8-Pentamethoxyflavone)	Flavonoids	Flavones	481-53-8	560820	492370	549730	512740	458500	466710	475290	458530	458270	513280	456320	472490	293210	340090	311920	339120	335560	366240	1070600	1020200	1075000	1216700	1064500	1132000	654320	447970	481580	497960	480830	480050	443820	525170	531900	446600	449280	391510	379000	310250	315800	360030
Hmhp008730	373.17	203.04	372.157	C21H24O6	[M+H]+	6',7'-Dihydroxybergamottin	Lignans and Coumarins	Coumarins	145414-76-2	1350.5	1267.2	420.3	818.81	1665.4	1253.7	11545	16496	18836	7717.6	2044.3	4157.3	1263.9	5491.1	1221.2	5485.6	2334	639.77	3791.9	2905.6	1435.5	1470.3	2250.9	2925.2	7925.8	1260.3	628.06	7504.7	3351.4	14652	2433.5	824.48	1222	617.16	839.3	1240.6	2275.2	4014.2	3739	4017.9
Smhn002274	373.22	211.17	372.214	C19H32O7	[M+H]+	Blumenol C glucoside	Others	Others	135820-80-3	82983	75291	37456	35220	24615	37045	279980	232330	283140	183590	149100	226850	40251	13008	33782	2771.5	5277.8	3255.5	9528	5293.8	11737	10551	8381.2	814	4014.8	4886.2	6087	5634.8	7726	2007.2	4068.2	4873.5	11401	12591	1638.5	2043.5	90266	65771	88190	4877
Lmjn005433	373.09	135.04	374.1	C19H18O8	[M-H]-	Rosmarinic acid methyl ester	Phenolic acids	Phenolic acids	-	1548.7	7054.3	10297	2580.6	2314	4774.4	3657.5	3644.9	8320.9	1159.5	1298.6	1294.7	9612.9	9836.7	11491	1142.5	9955.5	14525	2051	7002.8	3655.4	4663.2	773.85	6239	1885000	2333800	1975800	2314900	2560200	2534300	12220	11310	12742	1964.1	7860.6	6126.4	2322.2	9353.8	4738.7	4651
Lmjp005690	375.11	314.08	374.1	C19H18O8	[M+H]+	Chrysosplenetin (Quercetagetin-3,6,7,3'-tetramethyl ether)	Flavonoids	Flavones	603-56-5	833.72	841.57	418.56	1262.5	1842	1263.4	73137	54782	53389	1667.4	1662.4	9575.1	42219	49300	44310	421.49	6851.2	18260	26742	22517	17286	28395	21066	23741	2523.4	2081	2951.1	830.14	1688.8	1271	849.43	422.92	418.56	1689.4	842.01	834.15	12703	4579.3	5015.4	3758.4
MWSslk244	375.11	342.08	374.1	C19H18O8	[M+H]+	Casticin (5,3'-Dihydroxy-3,6,7,4'-Tetramethoxyflavone)	Flavonoids	Flavones	479-91-4	3109.9	747.96	708.11	353.13	727.67	361.44	3610.8	3506.4	10302	520.84	2785.4	694.46	1583	1908.8	10631	694.09	694.46	1076	24700	31889	43912	3669.3	4591.6	6299.9	3476.7	1068.1	1174.4	1067.7	355.16	1053.9	1047.8	350.74	726.93	2476.1	358.67	698.52	2790	524.53	3495.1	1052.2
pmb0108	375.2	137.1	374.1	C19H18O8	[M+H]+	Feruloyl syringic acid	Phenolic acids	Phenolic acids	-	729560	665380	733380	738980	634840	634320	64426	90754	110400	95710	93646	88661	102250	94863	99144	75295	54382	69026	2477400	2463800	2300300	3394000	3536200	3491300	357770	339860	394830	320300	399000	249980	174240	163300	220040	247030	249020	230420	363710	318270	362070	376060
Zmjp009119	375.11	345.06	374.1	C19H18O8	[M+H]+	5,4'-Dihydroxy-3,6,7,3'-tetramethoxyflavone	Flavonoids	Flavones	130252-52-7	2414.2	817.26	444.15	1205.6	595.35	613.27	574760	490840	509700	4155.2	752.99	4172.3	4944.6	1506.1	7233.7	597.05	1488.2	611.39	131940	138620	164360	27119	21978	20953	32475	3591.3	2227.8	4776.6	2085	3209.2	739.63	2729.5	1185.5	5437.4	2104	892.55	21496	12965	15365	2427.4
Hmmp007513	375.11	345.06	374.1	C19H18O8	[M+H]+	5,7-Dihydroxy-6,3',4',5'-tetramethoxyflavone (Arteanoflavone)	Flavonoids	Flavones	68710-17-8	5269.9	355.79	352.64	1059.2	4225.5	708.05	4629.7	3842.1	3170.4	8812.1	2100.1	2096.5	2464	3909.3	3007.4	2456.1	1763.9	841.22	120590	95880	116950	28233	28717	24307	24920	2846.9	698.22	5988.4	2817	2471.1	1397.4	705.27	711.58	8162.1	6045.5	3539.6	1411.5	4212.6	4555.3	3569.8
Lmjp002721	375.14	345.05	374.124	C20H22O7	[M+H]+	5,7,3',4',5'-Pentamethoxyflavanone	Flavonoids	Flavanones	-	1548.5	4064.4	3740	4398.8	2431	987.99	1356.1	4598.9	1588	4673	1911	2110.3	1447.6	1160.2	2388	1553.8	789.2	614	3059.5	3476.5	3912.4	2421.4	1476	1573	2334.7	2775.4	1139.1	771.77	1478.5	573.8	573.15	1935	5844.3	1991.6	1551.6	1846.9	2801	8621.5	1523.8	1643.4
Hmgn004139	373.13	329.05	374.136	C20H22O7	[M-H]-	Isohydroxymatairesinol	Lignans and Coumarins	Lignans	-	5528.2	11312	3392.4	29539	16889	21380	8358.8	7140.1	7171.8	2196	11369	1333.8	63312	67414	63391	7249.3	10801	8133.1	5294	10202	12664	16428	24200	35685	5161.7	1127.8	3225.1	21475	3259.8	27238	2410.7	2631	1294.5	45297	71169	51391	214350	200300	176230	267810
Hmxp007703	375.14	211.06	374.137	C20H22O7	[M+H]+	5,7,8,3',4'-Pentamethoxyflavanone	Flavonoids	Flavones	-	1196.4	1595	398.48	584.26	774.7	836.05	1927	1464.9	1549.4	2323.2	5817.2	2515.7	5800.6	2761.5	7669.7	3124.4	969.13	6719.4	16584	10555	27531	26754	23121	22930	5606.2	5103.5	775.12	1937.3	1054.2	2744.6	797.91	581.57	1740.5	797.91	398.48	1152.9	5220.7	8603.4	8617.2	1162.2
Lmsp009394	375.14	211.07	374.137	C20H22O7	[M+H]+	3',4',5,6,7-Pentamethoxyflavanone	Flavonoids	Flavanones	-	3681.4	3268.1	1222.3	422.54	1642.1	608.21	1814.1	1229.5	3372.8	8651.5	3357.6	2042.1	3716.2	2522.4	1652.2	3097.8	1059.8	1265	25217	15669	16167	18774	19436	22291	2877.6	1020.8	1265	443.69	2496.3	622.03	2711.5	826.57	1229.3	2854.6	1922.4	1331.4	3275.5	4972.3	2891.6	10237
mws0232	377.15	243	376.138	C17H20N4O6	[M+H]+	Riboflavin (Vitamin B2)	Others	Vitamin	83-88-5	695830	715530	775870	594140	513880	595620	534530	588940	551550	22486	32808	28834	1570600	1628900	1796000	798520	855470	888660	2398600	2065700	1825600	3558300	2915200	2912800	445800	459130	394170	294530	306350	251500	228360	276580	251810	840990	732330	736450	667380	633200	633900	546670
MWS0952	380.26	78.96	381.264	C18H40NO5P	[M-H]-	Dihydrosphingosine-1-Phosphate	Lipids	Sphingolipids	19794-97-9	5244.7	5983.8	3424.2	4396.1	3041.6	1952.4	1428.8	761.93	1306.5	592.5	528.95	814.48	2839.2	346.2	1379.9	535.78	3164.6	959.23	175.09	278.93	1154	735.13	2066.8	491.91	175.09	769.23	1045.3	766.27	620.54	1639.9	827.28	1086.7	690.37	1418.8	268.13	1665.3	405.75	314.88	623.93	469.61
pme3337	384.12	252	383.108	C14H17N5O8	[M+H]+	Succinyladenosine	Nucleotides and derivatives	Nucleotides and derivatives	4542-23-8	3946500	3786700	3675700	5691600	5350500	5580100	3239400	3434900	3381800	73158000	69627000	68338000	2572900	2427700	2503300	4876000	5791200	4980400	6933000	6627900	6429800	12514000	13532000	12551000	3335100	3158700	3162500	31099000	32653000	32649000	5098500	3918000	4616700	6785300	7146600	5926900	5671800	7385000	6491100	8952900
Hmbn005951	383.12	163.04	384.121	C21H20O7	[M-H]-	1,3-O-Di-p-Coumaroylglycerol	Phenolic acids	Phenolic acids	-	1378.5	606.25	631.39	412.53	412.53	803.07	748.86	538.64	1385.9	208.12	813.64	1229.5	485350	547300	596460	50697	29481	41839	4001.1	6256.3	557.15	541.64	534.01	681.06	5025	2898.4	3613.4	1761.9	2038.6	692.74	6712.2	8025.9	7258.8	604.4	269.6	1240.9	540060	587330	702970	19578
Zmhn002227	385.11	223.06	386.121	C17H22O10	[M-H]-	4-O-Glucosyl-sinapate	Phenolic acids	Phenolic acids	-	38673	36706	9786	23747	15344	17510	1628000	1457500	1830300	1731800	1672700	1403900	627030	686020	735490	208020	123930	171330	467960	414190	509110	25057	32137	49336	123760	83070	152870	270430	208250	216310	138530	160720	159800	128500	126640	130820	161020	177760	166870	179310
pmb2940	385.11	205	386.121	C17H22O10	[M-H]-	1-O-Glucosyl sinapate	Phenolic acids	Phenolic acids	78185-48-5	1422000	1313600	1170600	2781	2577.5	2534	3279.8	16276	8902.8	2566.2	3035	6116.2	106210	113560	115330	13072	11252	3466.8	32154	23905	24459	2010	1295.5	2020	33135	63579	42298	2525	10172	4362.5	7192.5	1044.5	8275.5	4735.5	4049.2	8027.2	14311	8681.8	5182.2	2490
HJN003	385.11	223.06	386.122	C17H22O10	[M-H]-	1-O-Sinapoyl-D-glucose	Phenolic acids	Phenolic acids	-	128760	139760	146320	3675	5590.8	1524	487080	407440	425930	570380	453650	535300	305750	299770	310950	35544	20047	3481	5915400	5728500	4552400	117760	136940	155280	205850	278360	211640	69998	83513	79549	478790	429340	409510	2000	22826	5251	59458	73438	93154	4877.2
pmn001423	385.19	223.13	386.194	C19H30O8	[M-H]-	Roseoside	Others	Others	54835-70-0	87372	67184	54691	33259	28804	23878	28701	44622	51376	4638	11085	5064	14583	4631	32017	5146.2	707.25	4412.8	25305	25531	54999	2523.8	1846.5	15027	43085	46190	59722	12988	8771.2	20854	337860	401830	324940	2312.5	6738	2072.8	31431	15709	11598	2811
Lmqp003013	387.2	149.1	386.194	C19H30O8	[M+H]+	Citroside A	Terpenoids	Terpene	120330-44-1	99912	121530	93771	2552.8	19261	36120	532550	637480	464680	157340	161910	175070	55498	43958	50093	3807	3901.5	1624.8	259700	306560	336160	5753.2	3172.5	1609.8	514880	456060	288670	14212	17404	9995.2	1107900	1113400	758480	237910	227130	217260	100790	75306	84987	3821.5
pmp001161	389.12	328.1	388.116	C20H20O8	[M+H]+	5-Hydroxyauranetin	Flavonoids	Flavonols	50439-46-8	3354.9	2005.7	2686.2	2452.3	1101.4	2230.9	7538	2902.6	3294.4	4451.2	2098.1	12551	1781.5	1775.7	667.72	889.91	1797.8	2006.5	32298	29343	30591	22015	14764	16702	5140.6	3786.3	1564.9	3813	3806.4	4713.8	1998.1	1668.7	1784.1	2949.8	2560	3141.6	32585	27027	26809	31633
Lmcp007265	389.12	359.08	388.116	C20H20O8	[M+H]+	3'-Demethylnobiletin	Flavonoids	Flavones	112448-39-2	1743.9	1393.4	4718	519.18	2038.2	665.68	8282.1	4183.8	2435.6	4868.2	690.78	4247	518.81	863.84	695.93	2030.1	2093.5	5916.4	93806	96591	118440	42306	39387	34318	18763	4849.6	3810.3	691.14	2088.9	5238.6	1394.3	3137.5	520.29	1048.2	2104.2	2424.3	2991.9	2106.3	704.79	982.8
Lmcp009530	389.12	359.08	388.116	C20H20O8	[M+H]+	5-Demethylnobiletin	Flavonoids	Flavones	2174-59-6	14229	14441	8120	10153	11141	9063.5	35569	20697	16874	84723	52458	28179	11543	6557.5	14094	10187	10086	10543	216310	237010	213340	127800	93730	72506	46066	14229	16297	25878	15640	17961	9189	11691	8090	21148	13163	14088	191060	216530	202910	216910
Jmbp006554	389.12	359.07	388.116	C20H20O8	[M+H]+	ethyl rosmarinate	Phenolic acids	Phenolic acids	-	11387	11147	10653	14029	13195	7843.9	26207	30832	18250	91329	51636	30427	9885.5	9482.6	13202	14075	7777.2	10987	227380	205260	215870	120830	91986	86019	45074	14265	9504.2	28552	12593	21504	5919	9730.7	4987.6	19982	10587	9237.4	187810	193530	191050	218910
Lmjp006769	389.12	331.08	388.116	C20H20O8	[M+H]+	Artemetin (5-Hydroxy-3,3',4',6,7-pentamethoxyflavone)	Flavonoids	Flavones	479-90-3	700.46	229.32	1140.8	232.26	915.44	1410.2	916.75	803.56	1413.6	683.18	1598.9	3867.5	1395.4	603.07	679.14	687.96	685.63	1846.5	3105.3	340.43	1591.2	1361.7	1349	795.64	685.39	1147.9	1181.1	453.25	472.61	722.75	909.56	688.33	355.62	1593.2	482.89	3335.9	2766.6	5105	4307.3	4837.3
Hmmp003004	389.14	149.06	388.137	C17H24O10	[M+H]+	Vogeloside	Others	Others	60077-47-6	8662.8	2984	2799.8	4768	2761.8	3505.5	214400	268320	232120	28363	42067	59679	1639.5	2413.2	2733.2	1087	8054.2	1390.8	2788.8	2697.2	825	4417	1673.2	4658	1699.5	1752	6523	2179.2	5065.5	4035.5	5122	3763.8	6818	4452	2149.5	3858.8	4268.8	5336	2697.2	11130
Hmcn001415	387.13	225.07	388.137	C17H24O10	[M-H]-	Majoroside	Others	Others	134140-02-6	4588.1	3674.7	5985.6	3694.9	3721.9	3666.6	306550	245700	249760	254750	284340	290440	50082	43749	44620	24061	11093	10808	43042	43292	29911	6663.6	4115.5	5817.8	80295	76048	61835	45352	56038	34488	186010	163010	143020	20698	18438	17745	53124	48701	60504	3697.9
Lmwp011196	391.28	149.02	390.277	C24H38O4	[M+H]+	Bis(2-ethylhexyl)phthalate	Phenolic acids	Phenolic acids	117-81-7	29373000	13692000	32067000	18148000	18009000	10361000	26978000	26704000	40504000	27651000	11385000	11208000	25347000	26376000	26049000	7761900	21118000	28641000	35454000	6853200	7868900	11876000	8701600	10444000	31442000	12476000	28081000	14934000	9043200	7952500	35496000	35763000	27093000	11985000	10534000	11144000	19715000	21147000	23002000	11089000
Lmmp010562	391.28	149.02	390.277	C24H38O4	[M+H]+	Diisooctyl Phthalate	Phenolic acids	Phenolic acids	27554-26-3	29408000	13611000	32662000	19165000	18676000	10391000	26495000	28168000	40823000	28903000	11810000	11350000	26529000	26822000	26692000	8118600	20456000	29197000	35802000	7112900	8019900	12603000	9093700	10939000	33074000	12866000	28592000	15578000	9397400	8235200	36612000	36736000	27188000	12381000	10642000	11717000	20339000	21600000	23255000	11354000
pmc0281	400.15	136.11	399.139	C15H21N5O8	[M+H]+	Ribosyladenosine	Nucleotides and derivatives	Nucleotides and derivatives	-	235050	226290	271200	178700	169870	163650	128820	88191	96635	59336	48724	50354	791080	710750	668010	560860	655350	549920	281540	246710	230190	137410	142310	179830	251340	273000	270810	280830	210380	186770	327560	349810	377440	433560	328160	328880	313140	296950	299440	307010
Zmbn006408	399.1	163.04	400.116	C21H20O8	[M-H]-	1-O-p-Hydroxycinnamoyl-3-O-caffeoylglycerol	Phenolic acids	Phenolic acids	-	462.51	469.1	776.5	2267.4	461	771.13	388.83	764.09	627.38	923.51	616.65	924.26	131880	119660	141760	11363	2952.1	8161	3423.1	926.78	2942.5	1709.1	779.39	924.43	2157.2	2467.5	1855.1	6986.2	11672	3659.8	848.95	1089.1	926.78	1232.5	1307.3	881	38965	42164	32791	2009.9
pmb0681	403.1	367.08	402.095	C20H18O9	[M+H]+	Apigenin-8-C-Arabinoside	Flavonoids	Flavonoid carbonoside	-	56408	49117	65486	63450	32850	54030	20304	34109	27373	30157	17012	17688	3107000	3361300	2569700	2297700	2151300	2142800	8520	8946	5288.2	10182	9162.5	11443	5695	3266	15084	7883	13480	2037.8	3656.8	17363	4485.2	6333.8	7790.5	5560.8	807840	768560	975720	629240
mws0043	403.14	373.1	402.131	C21H22O8	[M+H]+	Nobiletin (5,6,7,8,3',4'-Hexamethoxyflavone)	Flavonoids	Flavones	478-01-3	11960	9726	7739.8	17104	11269	9316.4	10016	12269	11808	18595	22787	24051	14397	10650	5159.6	4953.3	9386.3	9629.7	142620	132620	157820	169830	153240	166580	49104	17430	16110	15492	11070	14119	16464	20324	17752	15042	11901	12800	17136	16001	8091.3	8526.8
Hmln003529	401.15	269.11	402.152	C18H26O10	[M-H]-	Benzyl β-primeveroside	Phenolic acids	Phenolic acids	130622-31-0	5131.2	7175.2	7959.5	3065.8	1817.8	13291	479840	360740	423810	440960	482360	363830	1003.2	2070	7156.8	3613.8	3093	5245	5040300	4348800	4345400	2396700	4070000	2998800	223690	246080	255690	152070	184710	203100	5137	4060	7951	4081.5	1783.2	2571.2	4115.8	2435	5690.5	2325.8
Cmjn004337	401.14	269.1	402.153	C18H26O10	[M-H]-	Benzyl-(2''-O-xylosyl)glucoside	Phenolic acids	Phenolic acids	-	8222.5	9487.2	3104.5	2833.2	1545	1510	442780	231730	323680	427470	401920	352750	2064	2576	6076	8725.2	6656.5	12635	3938100	3264400	4059700	2604500	3946600	2506900	184860	173510	178400	139910	150700	192390	2806	2021	2017	2076.2	2583.8	3533.2	2605	2325.8	5182.2	8402.5
pmf0248	403.36	373.1	402.35	C27H46O2	[M+H]+	Delta-Tocopherol	Others	Vitamin	119-13-1	4254.4	7560.5	9547.8	4110.3	12413	4566.7	4266	6533.9	14062	7869.5	10516	6563.7	4892.3	1304.4	3279.5	3641.5	2295.7	6229.6	83584	82947	97662	107420	83405	92076	23787	8531.3	6885.5	8064.3	6246.7	8817.6	7224.9	8170.7	5599.9	7508.5	5236.5	1984	8864.9	4916.3	4906.2	5767.3
pme3007	402.99	159	404.002	C9H14N2O12P2	[M-H]-	Uridine 5'-diphosphate	Nucleotides and derivatives	Nucleotides and derivatives	27821-45-0	67331	56488	47215	38996	33821	30017	26880	77661	99655	13778	14702	24534	60196	68729	55136	46993	32550	40163	127840	66204	53475	31498	20393	24621	34581	47232	62646	27437	41229	22716	60247	48298	77238	44625	32080	39550	62260	51079	43273	29513
Jmbp005971	405.12	375.07	404.111	C20H20O9	[M+H]+	Gardenin C	Flavonoids	Flavones	29550-05-8	17106	6988.6	8536.2	7752.1	9703.9	5431.2	9727.3	8388.7	14752	14791	11652	8915.4	7360.5	8026.9	6202.6	4780.9	7375.4	5452.3	83059	81933	96968	122930	82562	76795	25564	5414.4	6612.1	10101	4272.6	7721.6	6991	10074	8928.6	5649.1	7944.1	5440.6	12057	5191	1177.3	8538.9
pmb3031	403.1	313.1	404.111	C20H20O9	[M-H]-	Tricin-4'-O-glycerol	Flavonoids	Flavones	-	3007.5	3152.2	826.1	1806.6	1168.4	2812.7	51496	39095	49160	1333.2	3002.5	999.46	4154100	4360300	4789400	501750	423360	558730	1499	3975.7	1151.8	668.35	486.19	1174.4	18789	44895	37368	1834.2	1667.4	1493.8	9868.9	6229.7	3498.2	2640.1	326.99	1802.3	5905200	6339600	6031300	285760
pmp001054	422.17	225.08	404.132	C17H24O11	[M+NH4]+	Gardenoside	Terpenoids	Monoterpenoids	24512-62-7	1406.9	2106.9	2794.4	1245.3	4220.1	891.16	521.18	4563.9	11634	2130.9	6114	1580.9	1400.4	6371.5	2972.4	5949.8	2150.9	2107	11700	1057.3	8047.9	3847.1	6406.4	1562.3	24528	16773	9224.9	3738.4	2468.7	1762.5	27180	28287	30731	1738.9	1737.1	2490.1	2961.6	2123.8	1072.1	2610.9
pmp000114	405.15	241.1	404.147	C21H24O8	[M+H]+	5,6,7,8,3',4'-Hexamethoxyflavanone	Flavonoids	Flavanones	-	567.62	1231.4	412.05	986.09	489.79	988.8	1309.4	2088.9	1897.6	324.35	3570.4	912.06	2079.3	570.87	2384.9	340.82	892.06	1334	7869.9	9526.2	11598	3831	4494.6	4728.1	9611.2	11499	12527	847.17	1662.8	1308.3	8284.2	7445.6	9722.6	1320.6	506.44	648.88	1182	760.47	939.84	979.57
Lmjp003402	405.15	387.14	404.147	C21H24O8	[M+H]+	2'-Hydroxy-3,4,5,3',4',6'-hexameth-oxychalcone	Flavonoids	Chalcones	-	4746.9	3068.5	3281.8	128120	133950	162530	1722.9	2592	1382.1	4564.7	13296	35924	5890.5	17232	9851.2	42932	63523	25408	19435	19992	24270	876290	741250	725480	6102.4	2049	11801	28406	4043.5	1738.9	4983.7	839.59	5550.9	124230	107700	129830	4639	4913.5	17139	2239.2
pmp000379	407.19	351.12	406.178	C25H26O5	[M+H]+	6,8-Diprenylgenistein	Flavonoids	Isoflavones	51225-28-6	2987	990.16	976.73	1509.1	668.77	1007.7	5687.1	3093.9	2729.6	13740	7345.2	7186.4	18160	11449	8688.2	1019.8	1307.8	4649.3	2880.3	2802.8	5246.1	3110.6	1715	936.32	2199.7	2624.2	1015.9	2302.1	1713.6	2116.6	3146.9	3424.3	2320.6	1890.4	1456.8	438.79	3309.4	6609	7043.4	7483.2
Lmlp002038	408.13	246.08	407.122	C19H21NO9	[M+H]+	Glycohaplopine	Alkaloids	Quinoline alkaloids	74201-15-3	1491	2365	3112	2326.5	1579	3158	2748.8	5376.5	3075.2	2736.2	1972.5	9031.2	4996.2	4628	7819.2	41254	44326	48997	4726.5	3825	7806.5	2327.2	10830	15283	7086.8	3539.2	8255.2	5383.2	5005	12044	4642.5	7040	1968	1551	6951.5	2305.5	3947.5	2368.5	7747.2	5978.5
Hmhp004269	409.15	229.09	408.141	C20H24O9	[M+H]+	Nodakenin	Lignans and Coumarins	Coumarins	495-31-8	5061.8	5152	1427.2	1441.5	2463	1826.2	2883	4339	5801	6411.5	1831.5	9605.8	13169	3965.8	5809.5	5804.8	5052.5	6070.5	2157.8	3136.5	4369.5	7281	2529.8	5924	4847.5	8325	7440.5	2199	2883	2787.5	3272.5	3652.5	23805	4467.8	2109.8	3654	3617.5	2199	2865.2	4473
pmb0500	411.19	177.05	410.184	C23H26N2O5	[M+H]+	N-p-Coumaroyl-N'-feruloylputrescine	Alkaloids	Phenolamine	380302-96-5	395470	427270	408040	263650	229580	204690	6198.2	2887.5	5269.5	15254	2183.2	1707	3709300	3342500	4876600	4180800	3542300	3367500	2769	5749	1608.8	6422.2	1650	2199	6347.8	2647.5	7445	3654.5	12585	4206	2200	4004.8	2051	1916.8	1710.8	1900.2	1181700	1163800	1107600	1269100
HJN092	409.18	259.11	410.184	C23H26N2O5	[M-H]-	p-Coumaroylferuloylputrescine	Alkaloids	Phenolamine	-	2336.3	779.27	2153	2137.3	779.27	863.7	671.41	1546.6	1331.6	1442.5	1482.2	773.93	308540	255360	377610	211550	155600	187330	766.99	986.66	1337.7	2578.6	1175.5	2331.3	1776.3	592.5	1931.6	1938.9	1150.8	2094	483.64	1957.3	2352.1	478.34	1155.6	1369.3	96530	111130	102930	74495
pmn001319	413.12	398.1	414.131	C22H22O8	[M-H]-	1-O-Feruloyl-3-O-p-Coumaroylglycerol	Phenolic acids	Phenolic acids	-	768.05	843.12	484.2	341.09	707.98	714.6	621.91	486.55	1962.8	281.33	428.61	427.5	466540	579220	397420	35172	27790	32505	422.26	843.89	563.14	420.65	1459.3	707.32	2332.6	2982.1	618.79	986.92	423.38	487.84	1546.7	1647.3	699.18	277.71	276.18	414.51	94278	100320	109620	3366.9
pmp000417	417.12	255.06	416.111	C21H20O9	[M+H]+	Daidzein-4'-O-glucoside	Flavonoids	Isoflavones	-	2975	3009	1862	3747.2	8821.8	10128	1861.2	6736	6697	4153.2	9792.8	13485	47839	64713	36920	4847.5	2971.8	11648	9702	3720.5	4522.5	1130	3347.8	5824	68510	90171	66328	4098.5	8663.5	4120	7983600	7440100	9904700	91642	144460	136220	25950	19620	26304	8942.5
MWSHY0039	417.12	255.07	416.111	C21H20O9	[M+H]+	Daidzein-7-O-glucoside(Daidzin)	Flavonoids	Isoflavones	552-66-9	3418.8	666.75	4104	1375	650.75	684	2017.5	4805.2	3870	1389.5	2034.8	6484.5	50188	35466	49606	3497	2807	1382	3599.8	2748.2	4613.8	1399.5	4043	5812.2	17209	21344	17930	2176.8	1333.5	1276	7598600	7442700	7957500	250430	205490	237420	23274	15167	17850	2052
Lmyn002435	415.16	253.07	416.168	C19H28O10	[M-H]-	Hydrangeifolin I	Phenolic acids	Phenolic acids	-	2188.5	3254.8	3238.2	1928	1010.5	1143	3105.5	2257.2	1635.8	5981	3004.8	10948	48985	78073	46214	1776.2	2188.5	5129.2	8133	10886	6161	7247.5	4308	8137.2	2677.5	6111.2	7718.8	2684.8	1720.8	4026	2709200	2955700	2437000	182090	230290	281880	3035	5445	3785.2	4185
HJAP012	419.1	383.07	418.09	C20H18O10	[M+H]+	Luteolin-8-C-arabinoside	Flavonoids	Flavonoid carbonoside	-	147850	134560	93112	180610	169610	158900	108730	86261	75367	25101	29676	26523	413800	282360	411960	439300	506630	432040	13405	3881.2	6537.2	6158	3036.5	1156.5	18191	12233	26150	1962.8	15960	11269	37105	45696	47746	5388.2	4234	9748	33300	36787	18464	44955
Hmxp008844	419.13	404.11	418.126	C21H22O9	[M+H]+	Gardenin A	Flavonoids	Flavones	21187-73-5	22311	4376.6	4364.9	9651.8	6828.8	2331.5	82130	44424	34037	88766	26844	27204	14514	5931.5	2534.8	12713	5275.6	9068.5	126050	96673	113330	32705	18421	13879	26667	6444.2	2759	29370	9889.8	9261.1	3430.3	8275.1	462.29	26594	10667	6913.1	7817.8	2979.9	3308.1	5251.7
pmn001551	417.12	402.07	418.126	C21H22O9	[M-H]-	Natsudaidain (3-Hydroxy-3',4',5,6,7,8-hexamethoxyflavone)	Flavonoids	Flavonols	35154-55-3	178.14	2311.8	660.51	589.85	427.04	293.22	952.47	1207.8	2297.2	2078.3	425.85	1203	1319.2	928.85	317.97	714.64	463.58	462.88	2091.1	1645.8	1380.4	810.54	425.85	464.35	496	875.47	287.02	247.13	423.85	176.6	2009.7	825.44	2980.5	711.48	499.81	1378.4	927.77	290.44	293.06	356.86
MWS20152	417.16	402.1	418.163	C22H26O8	[M-H]-	Syringaresinol	Lignans and Coumarins	Lignans	21453-71-4	1455300	1318600	1347200	265050	245030	233100	343500	307870	381220	37313	47144	53339	439240	457490	534610	45963	35609	54175	42557	47947	43937	2544.2	3197.5	4479.5	1062100	1099200	1047200	77554	81581	91497	337660	286050	321170	28067	17006	25423	425060	383170	368890	23525
mws2523	421.08	241.1	422.083	C12H23O14P	[M-H]-	Trehalose 6-phosphate	Others	Saccharides and Alcohols	4484-88-2	35141	34301	41706	72834	71426	65118	85329	79721	94872	79640	59764	66013	31232	26012	27620	59999	19660	49728	38934	35754	35413	21509	14299	14152	44926	55353	45116	88535	99253	85985	68315	56561	53133	75382	87259	73400	8518.8	11893	15542	53605
mws1089	421.1	241	422.083	C12H23O14P	[M-H]-	Sucrose-6-phosphate	Others	Saccharides and Alcohols	-	26533	37732	22151	525.26	22346	16511	126810	161900	131830	65872	75388	70623	91065	94918	72127	88238	31797	34368	17778	18091	4076.2	2499	2835.9	8482.5	207210	169580	213470	169300	111480	159040	287560	294950	305370	169170	188900	217900	33395	36849	39589	26807
Cmyp005063	425.18	147.04	424.173	C21H28O9	[M+H]+	Grandidentatin	Phenolic acids	Phenolic acids	15732-48-6	33750	50638	48692	3575.8	8841	2604	39294	39724	28886	4369.2	5614.5	1157.8	22062	18830	24284	3054	1957.5	6460	245980	256260	280280	4052.8	3894	1217.5	28406	17527	13268	3296.2	4583.2	3226.2	90081	92095	90442	4876.2	2916	4960	9305.2	1971.5	9401.5	8220.8
Lmhp005784	425.21	177.05	424.2	C24H28N2O5	[M+H]+	p-Coumaroylferuloylcadaverine	Alkaloids	Phenolamine	-	11738	6408	6119.5	20719	16171	22259	4239.2	2295	6848.9	1936.3	1124	4598.6	572200	441200	769420	475380	476430	414160	7793.7	2297.8	3252.4	1337.2	6319.7	1964.6	2331.7	2987.1	4790.5	2312.9	1875.1	3559.7	6459.1	4995	3067.1	2694.7	1838.9	1116	72444	97021	90220	115600
Lmhp008337	426.26	285.24	425.254	C19H40NO7P	[M+H]+	LysoPE 14:0(2n isomer)	Lipids	LPE	-	1418.4	734.38	710.58	114430	112980	107240	1900.9	721.8	948.5	116040	96498	113300	11759	8126.1	14937	177410	164940	192090	13954	21024	17524	127020	126840	117480	362.3	1442.4	1184	1437300	1603500	1465100	608.35	3295.9	965.79	210150	235880	192550	6494.6	4545	10082	215530
pmb0864	426.26	285.24	425.254	C19H40NO7P	[M+H]+	LysoPE 14:0	Lipids	LPE	-	4801.4	4710.4	6850.2	4051.3	9027.2	1295	1642.5	3522.7	3310.1	10126	16474	19510	16056	21937	18082	7313.7	7417.4	4572.2	119850	127700	153090	41733	32614	43645	9388.2	5331.9	7346.5	143820	174730	131270	9952.6	9667.4	11276	19134	24437	20995	8853.2	5610.7	13505	9281.7
pme3504	431.13	269.08	430.126	C22H22O9	[M+H]+	Formononetin-7-O-glycoside (Ononin)	Flavonoids	Isoflavones	486-62-4	9093.8	16057	8451.8	2599	1283.5	9706.5	4567.5	12347	1302	5169	11689	16229	494920	467770	509570	23352	16900	23260	3897.2	4228	2682	10058	2887	5176	801300	875490	902850	52437	51184	68174	56692000	60435000	55410000	4060400	3744700	3341600	211930	170580	253180	12332
mws0895	431.1	269	432.106	C21H20O10	[M-H]-	Genistein-7-O-Glucoside (Genistin)	Flavonoids	Isoflavones	529-59-9	2675.5	3071.5	1357	681.75	6816.2	2573.5	2612	1315	3195.2	3841.5	3824.5	9956	3310.5	9319.5	11518	12558	1370.5	2040.8	158560	158400	137290	2559	2522.5	4606	15544	11830	26982	5731.8	5381	6720.2	2665000	2060600	2638100	78281	84573	85342	1019.5	4454.5	5034	2727.2
MWSHY0189	433.11	271.07	432.106	C21H20O10	[M+H]+	Apigenin-7-O-glucoside(Cosmosiin)	Flavonoids	Flavones	578-74-5	1096400	1112400	1068500	78248	83695	49690	28095000	29771000	25750000	32386000	30963000	33161000	1069900	1161300	1151000	778450	707570	532860	61100	23315	26696	30533	26064	31855	56187	65180	105950	39105	45784	55534	9978600	10428000	9039800	2680700	2949200	2604400	1083100	753170	897480	123640
pmp000413	433.11	283.06	432.106	C21H20O10	[M+H]+	Genistein-8-C-glucoside	Flavonoids	Isoflavones	66026-80-0	319130	379860	447590	342600	280830	328660	290540	295100	300400	298620	280740	350110	1056700	1021300	974270	1039200	846150	906290	33202	35540	25675	4515	18411	754	161520	163030	206880	148460	143300	135490	37682	37719	36938	10549	28693	13522	1608200	1745400	1393700	1367300
MWSHY0008	433.11	283.06	432.106	C21H20O10	[M+H]+	Apigenin-6-C-glucoside (Isovitexin)	Flavonoids	Flavonoid carbonoside	38953-85-4	193420	195260	209940	163800	178940	174900	194760	174440	166350	197620	192670	203770	731260	571460	813570	616080	599170	684090	20378	21118	29422	5248.2	9037.5	4520.5	115750	140700	129860	142550	110070	66971	30946	40744	23400	8281.8	15474	10216	836350	931320	755610	635090
MWSHY0181	433.11	313.07	432.106	C21H20O10	[M+H]+	Apigenin-8-C-Glucoside (Vitexin)	Flavonoids	Flavonoid carbonoside	3681-93-4	477340	440130	542820	409450	386540	424620	290660	408830	285720	400430	341900	417980	1119000	1045800	1161500	1023800	1171700	1115100	37706	27882	32494	6402.2	11303	9752.5	196340	243670	175880	148630	162270	163360	66438	40331	52782	28271	28303	18878	1776900	1808800	1765300	1925200
pmp000117	433.15	403.11	432.142	C22H24O9	[M+H]+	3,5,6,7,8,3',4'-Heptamethoxyflavone	Flavonoids	Flavonols	1178-24-1	4673.4	5486.7	4284	7567.8	3675.2	5332.7	6451.1	7081.8	7617.6	12620	8411.6	6316.8	1960.3	4352.9	5739.5	4995.3	3439.1	4172.1	60742	62904	77196	101720	79930	92807	15398	4469.7	2248	3073.3	6327.5	6787.4	3647.6	1947	3988.8	8639.1	2904.1	2857.6	4903.6	6024.7	3238.7	2615.8
Lmyn003028	431.16	269.1	432.163	C19H28O11	[M-H]-	Benzyl-β-gentiobioside	Phenolic acids	Phenolic acids	56775-64-5	22223	13233	26635	12615	11966	20582	66305	703.07	5176.4	1876.2	3426.8	4841.4	4772.8	1399.1	989.11	3305	1411.5	1912.5	1676.2	8274.7	1395.9	1166.3	1653.7	1882.1	3756.1	15182	3821.6	1979.1	8103.6	3811.3	30139	14514	12398	9799.5	9418.4	5636.8	4954.6	4721.2	14509	1402
Lmtn002324	431.15	269.1	432.163	C19H28O11	[M-H]-	Benzyl-(2''-O-glucosyl)glucoside	Phenolic acids	Phenolic acids	-	20726	19924	26150	17810	19660	11392	2270.2	3672	2258.2	749	2534.5	768	1522.5	3058.5	1279.5	2541.8	1013	2042	4509	3535.5	3053.5	5506	5029	8841.8	4290.2	5566	17791	1999	5835.5	3523.5	4975.5	5981.8	12486	16552	5749.2	8666	11394	5571	1007	2158
HJN090	433.11	271.06	434.121	C21H22O10	[M-H]-	Butin-7-O-glucoside	Flavonoids	Flavanones	-	2058.7	4166.7	3458.1	851.25	3818.5	692.2	27418	30425	38610	13413	14082	48730	39696	35166	49012	19886	15269	16634	3150.2	8468.1	8788.6	5954.4	1558.5	7766.8	3431.7	9702.5	4292	6875.2	1375.2	2444.7	174490	172800	150020	27664	33227	32154	16401	12480	16368	9940.1
Lman003972	433.11	161.03	434.121	C21H22O10	[M-H]-	6-O-Caffeoylarbutin	Phenolic acids	Phenolic acids	136172-60-6	4346.5	11182	11687	3660	4435.5	1862	10511	4964.2	15910	3413.2	8029.8	2784.5	35211	20416	19837	3480.2	2167.5	2210.2	4955.5	7407	3349.2	5851	6239	3086.2	6193	18706	13329	6877.2	2173.8	6507	1293300	1255000	1290800	18328	26292	26120	1862.2	7737.5	3147.5	2399
Lmhp008440	438.26	297.24	437.254	C20H40NO7P	[M+H]+	LysoPE 15:1	Lipids	LPE	-	4272.3	2125.8	4544.4	1697.7	546.07	1068.8	19177	12806	9185.8	3931.7	1345.7	1070.5	3535.4	3035.3	799.82	1201.2	3977.3	1868.6	52411	56445	66464	3029.1	10541	3261.9	33285	20643	18590	11796	1471.2	1862.7	1479.9	6298.7	7925.5	2392.3	526.82	1158.9	2676.2	1922.3	3247.8	3478.4
Lmhp008885	440.28	299.26	439.27	C20H42NO7P	[M+H]+	LysoPE 15:0(2n isomer)	Lipids	LPE	-	7676.3	9046.2	15701	594050	582880	583410	26368	36038	32500	828010	856370	836220	239120	244920	249890	650090	753430	760020	429560	423840	448300	2187600	2027200	2067900	11991	23706	11498	3254400	3510100	3473800	19866	16109	24279	1039800	1151400	838890	91096	78877	86410	651180
Lmhp009187	440.28	299.26	439.27	C20H42NO7P	[M+H]+	LysoPE 15:0	Lipids	LPE	-	37044	31778	31071	1026.5	1862.8	4407.1	92850	86647	67984	6181.4	22999	13715	33581	38376	33513	7897.8	3533.9	9375.3	743190	681040	675730	87752	62486	76393	33847	28171	28308	25400	31957	17147	79250	66025	78457	14939	7211.6	12372	23970	18051	30423	2210.8
Lmhp005550	441.2	177.05	440.195	C24H28N2O6	[M+H]+	N,N'-Diferuloylputrescine	Alkaloids	Phenolamine	42369-86-8	179740	139490	164110	176170	194280	185970	8153	7180.5	6175	2307.8	15904	2584	16606000	16185000	18643000	13809000	17343000	16324000	7452.2	3078	4885.8	2301.5	7447	7439.8	9779.5	17690	47202	21562	21550	4582.5	13696	9255	14503	11304	7178.8	3350.8	2845900	2963800	3284000	3414000
Lmqp012453	441.37	191.18	440.365	C30H48O2	[M+H]+	Ursolaldehyde	Terpenoids	Triterpene	-	1699.5	762.98	593.28	2236.1	650.18	928.99	7462.9	6540.8	8064.5	4719.5	3695.6	3120.1	14135	8685.9	9917.7	904.67	3188.9	2903	220410	220870	215430	220110	221740	214230	2376.7	2656.2	8299.1	2571.1	391.79	4921.5	1046.6	756.76	2176.4	767	3482.8	1148.2	21423	20532	16835	2949.5
Hmbp006861	445.15	177.05	444.142	C23H24O9	[M+H]+	1,2-O-Diferuloylglycerol	Phenolic acids	Phenolic acids	-	2831.1	1282.8	805.32	3535.1	5160.5	6634.1	1461.8	3121.2	1462.2	1876.8	784.32	8443.8	5189800	6016300	4038400	371540	307330	320310	2608.4	5137	3487.1	6253.3	4550.9	2570.3	28356	34442	80782	1286.2	7355.4	5301.5	10592	3457	4719	7280.1	5662.5	5386.1	739140	829090	963500	62084
pme1014	445.3	341.3	444.303	C31H40O2	[M+H]+	Menatetrenone (Vitamin K2)	Others	Vitamin	11032-49-8	128740	126400	135590	86303	86458	96370	140630	142860	149200	86077	82261	70867	71071	73728	82137	79732	86376	82189	111340	118090	123980	104220	119860	75022	141800	132360	138500	88127	74010	78851	89219	86975	111700	76731	85324	78846	81268	70008	83947	84118
pmn001697	445.08	269.05	446.085	C21H18O11	[M-H]-	Apigenin-7-O-glucuronide	Flavonoids	Flavones	29741-09-1	152080	87374	81526	120050	122080	64473	27443000	22383000	23984000	24400000	26197000	26637000	332670	599340	329700	303540	325060	245130	36755	44958	26236	73931	21308	31544	80038	90851	200960	78622	60015	87071	68837	56650	43713	48964	47544	33790	1010600	769690	1131400	998700
pme3400	447.13	285	446.121	C22H22O10	[M+H]+	Biochanin A-7-O-glucoside (Sissotrin)	Flavonoids	Isoflavones	5928-26-7	359.5	361.35	685.79	1029.2	359.5	726.55	2122800	2145900	2182000	3058600	2929600	2766900	361.35	361.35	1438.7	1025.1	1083.1	716.18	721.73	1090.3	1443.9	1080.4	717.66	359.31	6131.7	1076.4	9005.3	2874.2	4682.2	4007	353.75	1100.9	1056.6	1423.7	717.66	352.26	721.73	703.58	1079.8	1438.9
pmp000573	447.13	285.08	446.121	C22H22O10	[M+H]+	Acacetin-7-O-galactoside*	Flavonoids	Flavones	-	1843.7	1475.1	366.7	370.12	370.12	733.19	2058600	2091700	2306300	3096500	3058800	3203200	784.51	370.12	1106.6	783.29	1474.7	733.57	370.12	1099.7	739.27	2211.2	1108.1	698.66	5545.6	1844.9	9202.2	553.64	1845.2	2601	735.09	1120.8	735.09	735.85	743.66	368.22	368.03	389.31	1861	368.22
mws1172	445.11	283	446.121	C22H22O10	[M-H]-	Trifolirhizin (Maackiain-3-O-glucoside)	Flavonoids	Isoflavones	6807-83-6	652.35	3207	1597.1	284.4	568.53	1695	654390	533670	623630	751960	801860	806540	1376.7	983.52	1343.4	3574.3	8280.9	5820.5	1613.6	1130.8	1891.6	5073	659.4	872.55	1486.6	1505.5	5064.1	9549.8	11464	9302.9	3424.4	16760	3376.8	2910.8	1744	3525.3	1166.6	1885.3	928.92	2439.9
pmp000415	447.13	285.07	446.121	C22H22O10	[M+H]+	3'-Methoxydaidzin	Flavonoids	Isoflavones	200127-80-6	1189.3	1827.3	1221.8	1074.9	2125.7	605.82	654420	658580	695340	601780	767600	798020	1822.3	1336.2	2693	1819.1	1510.4	1472.4	2750.4	2424	1521.5	3035.5	1362.9	2757.4	912.17	2145	2741.7	1814.6	2147.8	8758.5	2065.4	4466.3	2421.6	2089.5	1086.1	756.43	1665	1847.4	1807.3	1967.1
mws0894	447.13	285.08	446.121	C22H22O10	[M+H]+	Glycitin	Flavonoids	Isoflavones	40246-10-4	21715	23228	50940	3727.5	4100.2	18742	14888	34369	15676	85971	72380	80717	431430	550680	496480	55736	93016	54699	40705	21690	20648	11998	35886	19475	2400300	2573700	2581100	35584	18638	14079	66987000	68028000	66031000	5672700	6177800	4949000	203060	168450	333260	12658
pmp000575	447.13	285.18	446.121	C22H22O10	[M+H]+	Acacetin-7-O-glucoside (Tilianin)*	Flavonoids	Flavones	4291-60-5	97352	93082	6266.1	3687.7	9214	17527	65961000	63011000	61814000	74689000	66823000	71535000	24305	11788	11786	24679	29493	47239	177670	63831	35044	277440	59151	49040	206350	153710	564440	168480	146090	166990	18696	34463	9610.3	45500	1463.5	10345	46049	88106	43538	25376
MWSslk229	447.13	285.09	446.121	C22H22O10	[M+H]+	Calycosin-7-O-glucoside	Flavonoids	Isoflavones	20633-67-4	26990	6275.5	50208	40465	16544	25439	31723	14507	23826	89724	60530	71908	330030	385790	397400	87216	48701	30676	28467	18627	18760	31489	27639	24735	814100	213180	118930	11651	23824	35231	67155000	69018000	66301000	4381100	5459700	4394600	76183	123360	157660	13403
Hmpp003270	449.11	287.05	448.101	C21H20O11	[M+H]+	Luteolin-4'-O-glucoside	Flavonoids	Flavones	6920-38-3	6787.8	4465.8	8654.5	3895.2	2203.5	2342.8	323130	291010	214260	287490	269720	280970	75156	91188	69216	59649	46482	31344	5151.5	7664.5	8396.8	4725	7344.5	5646.2	58274	45722	44048	232400	3182	5147.8	510210	519310	456690	137920	290080	197060	21958	22728	26738	21460
pmn001716	447.09	285.04	448.101	C21H20O11	[M-H]-	Carthamone	Flavonoids	Chalcones	86579-00-2	3447.8	11011	13767	939.5	2833.5	3176.8	490480	385600	359360	584550	520310	510250	60294	87668	53234	34401	75186	20802	5343.8	3168.5	3740	5936.5	4430.8	3033.8	17555	13298	61302	6029.5	4185.2	15735	10003000	10722000	8082200	432920	426860	453410	52129	41503	47954	8245.5
mws1299	449.11	299.05	448.101	C21H20O11	[M+H]+	Luteolin-8-C-glucoside (Orientin)*	Flavonoids	Flavonoid carbonoside	28608-75-5	201450	220240	245380	157770	133370	145900	99807	115840	100310	84946	86038	56328	318040	208160	254700	176280	184110	136150	22134	11054	12264	10693	3199	1943.5	51521	88056	49968	45678	30406	29730	25181	12938	14984	28468	10346	4515	768030	1304900	921730	587480
Xmyp005654	449.11	287.06	448.101	C21H20O11	[M+H]+	Kaempferol-4'-O-glucoside	Flavonoids	Flavonols	-	7338.2	16395	7338.5	1618	11048	25366	325110	382650	394630	414430	466120	370250	70928	71793	59674	38075	39134	32476	4881.5	67394	8156.2	12236	5692.5	9107.2	408170	438000	436500	16489	8160	9104	7987100	8509500	7018600	475490	674980	525650	108490	54640	55488	8965.5
mws0089	447.09	285.04	448.101	C21H20O11	[M-H]-	Kaempferol-7-O-glucoside	Flavonoids	Flavonols	16290-07-6	9792.5	6971	2526.5	2429	945	1897.5	651130	384270	484460	506730	595090	585000	83985	92611	70023	53652	64750	47376	8573.5	12740	6963	6967.2	4415.8	12001	98251	80712	135400	7707.5	10714	11320	11055000	12893000	9203400	558570	656410	461430	89905	50293	73583	5078.2
MWSHY0016	449.11	299.06	448.101	C21H20O11	[M+H]+	Luteolin-6-C-glucoside (Isoorientin)*	Flavonoids	Flavonoid carbonoside	4261-42-1	123300	131900	148460	104950	122630	103110	50152	52935	26608	23614	28998	17394	8323	4898.8	8249.5	6712.5	4168.5	2775.5	1755.2	4177.5	5125	4861.5	2794.5	10725	15250	12428	12520	13872	4079.5	3141.8	5765.8	7687.5	2455.5	16331	7288.8	5494.5	40849	34807	5067	15643
mws0913	447.09	285	448.101	C21H20O11	[M-H]-	Kaempferol-3-O-galactoside (Trifolin)	Flavonoids	Flavonols	23627-87-4	295280	357140	349040	44015	35133	47782	8745400	8110900	7893100	7002800	5785600	7813200	348460	777730	415950	147680	99046	112940	9976.5	11163	8129.8	5092	2817.5	3481.5	180060	187850	475930	107970	55248	44688	7212300	8999100	7131900	386360	554860	253830	279020	360630	297670	86354
pme2459	449.11	287.2	448.101	C21H20O11	[M+H]+	Luteolin-7-O-glucoside (Cynaroside)	Flavonoids	Flavones	5373-11-5	426080	493760	498770	98497	68801	59232	15266000	14604000	14385000	13880000	15672000	15108000	780960	1290300	835810	420630	428660	456800	32430	5480.8	6634.8	22370	6927.8	2262	507110	552260	762130	92535	101360	96805	13458000	12733000	10724000	756670	987110	512700	706220	663560	703850	237610
MWSHY0136	449.11	287.06	448.101	C21H20O11	[M+H]+	Kaempferol-3-O-glucoside (Astragalin)	Flavonoids	Flavonols	480-10-4	5311	23937	4060.8	7351.5	3992.8	5298.8	340550	460840	423470	441160	317970	495340	86432	88396	60100	30905	66070	36003	10198	7778.2	91153	12218	12217	7325.2	462370	413530	483020	18712	20411	8984	8046100	8719000	6709000	497420	620300	473220	74913	65995	56502	13872
MWS20147	449.11	287.06	448.101	C21H20O11	[M+H]+	Luteolin-3'-O-glucoside	Flavonoids	Flavones	5154-41-6	7747.2	7150.5	3434.5	99654	88097	79972	14567	14528	12023	1532500	1496800	1819200	17534	18910	14775	1312900	1588800	1237300	5129.2	5449.2	3085.8	8647.2	2489.5	4176.2	160560	137560	116900	6122.8	362740	336950	123840	51083	120730	1036600	936360	1013800	5155.5	19955	15809	95599
HJN086	449.11	287.06	450.116	C21H22O11	[M-H]-	Eriodictyol-3'-O-glucoside	Flavonoids	Flavanones	-	5579.2	3889.8	2234	5011	9000.1	6360	396420	276260	411280	330550	204010	242050	12028	11759	6550.8	23432	6090.8	13776	10233	1169.5	9905.2	1204.5	3904	2807	14041	5576.2	8902.2	1141.5	5978.5	3336	182270	307050	202460	8346.5	6726	15013	6375.5	28813	24783	572
Cmxp003975	451.12	289.07	450.116	C21H22O11	[M+H]+	Okanin-4'-O-glucoside(Marein)	Flavonoids	Chalcones	535-96-6	22619	28920	25312	1554.2	5085.8	24840	1157600	1235900	1211400	892900	882360	931340	32010	54298	53300	4637.2	14733	27261	2644.2	2301.5	2692.2	7719.5	6236.2	16606	25044	31718	39603	28660	13497	10815	472850	536150	454350	24188	41234	18350	31972	19927	37669	5450.8
Lmtn002796	449.1	287.05	450.116	C21H22O11	[M-H]-	Aromadendrin-7-O-glucoside	Flavonoids	Flavanonols	28189-90-4	3195.5	2975.5	9747.8	970.5	4117.5	1626.8	36278	21907	37135	31736	22288	26411	18145	11452	33380	4415	8937	4412.5	3708.2	2533.5	5358.2	3695	4153.5	929	1645600	2054900	2215200	39296	15326	14473	1642600	1905000	1878100	35038	42890	25313	22942	16328	24485	5130
MWS20145	451.12	289.07	450.116	C21H22O11	[M+H]+	Eriodictyol-7-O-glucoside	Flavonoids	Flavanones	-	28432	39845	32005	5844.8	14833	8211.8	1234600	1119400	1347100	850040	871030	934170	38296	57230	31070	12853	13941	11711	6298.5	3911.5	5087.8	2729	3486.8	1941.2	22142	47958	28651	6325.8	20006	41788	576250	633790	518350	28928	36597	17896	26127	17968	32119	17176
mws1361	449.11	151	450.116	C21H22O11	[M-H]-	Taxifolin-3-O-rhamnoside (Astilbin)	Flavonoids	Flavanonols	29838-67-3	26372	10616	10072	13752	11979	12599	1242400	1031600	1374600	518520	523220	533020	9361.5	15597	17182	5043.5	7178.5	8152.8	4352.8	15045	3420.8	3420.8	2215.5	7884.5	40084	40812	40928	4672.2	3169.2	3103.8	193060	228010	176090	4363.8	5634	3284	4358.8	6837.2	17655	4041.8
Lmsp004301	451.12	289.07	450.116	C21H22O11	[M+H]+	3',5,5',7-Tetrahydroxyflavanone-7-O-glucoside	Flavonoids	Flavanones	-	40756	29235	41863	8982.2	13626	1156.5	1318900	1324300	1349900	937580	907720	992100	79912	35148	28382	23574	32185	22652	7400.8	4320.5	7095	1539.5	2305.5	43075	40314	64038	78362	16917	19288	31472	500300	564550	425840	28833	19496	17817	27289	22881	21872	6120
Cmxp003492	451.12	137.02	450.116	C21H22O11	[M+H]+	Flavanomarein	Flavonoids	Flavanones	577-38-8	433590	332970	545580	309820	417270	469670	340370	399850	379440	284310	263400	290300	34673	45892	48426	60731	71681	57228	159950	117690	112380	35410	49454	50890	303450	294730	298080	329490	308600	330340	120030	116350	161830	42209	41676	90305	97162	100690	96962	89340
MWSmce674	451.36	89.06	450.35	C31H46O2	[M+H]+	Phylloquinone (Vitamin K1)	Others	Vitamin	84-80-0	23550	22213	24368	23005	23224	22109	23503	24582	27681	24655	21804	24072	21243	23696	20399	23837	24050	27288	26594	22898	23576	22120	22666	24803	23657	25745	22741	19640	21188	25516	24097	22181	23653	21627	22034	23159	21058	20668	23968	22272
Lmhp008763	452.28	311.26	451.27	C21H42NO7P	[M+H]+	LysoPE 16:1(2n isomer)	Lipids	LPE	-	106560	102200	139330	9259.7	14759	10174	7644.4	10697	5870.6	1376.7	5714.3	2527.4	438250	362720	324890	118440	114450	121780	43476	36048	35734	29602	28585	38030	71674	65110	61771	75477	84859	67219	13741	16614	12660	7861.1	9916.1	3906.8	181690	187550	225650	125460
Lmhp009034	452.28	311.26	451.27	C21H42NO7P	[M+H]+	LysoPE 16:1	Lipids	LPE	-	116250	127130	144870	14809	10172	7915.3	4440	10288	8651	1211.1	802.41	1608.3	384360	355120	326040	110330	101430	90058	35877	37300	40232	28688	30170	35372	80634	66261	56360	72570	79450	83152	15626	16790	13350	9187.8	8313.6	6048	185720	207110	201910	112630
HJN093	451.09	313.05	452.095	C20H20O12	[M-H]-	2-O-Salicyl-6-O-Galloyl-D-Glucose	Phenolic acids	Phenolic acids	-	387390	475360	371290	384110	413300	472580	52804	46695	54414	43050	33839	39462	34902	43896	36260	31710	19130	28493	1141800	1323800	969050	1776500	1523500	1542900	182620	229060	206500	171000	163120	174670	100000	130010	106590	98264	67656	74763	152950	133270	166950	154640
Li512113	451.09	391.04	452.095	C20H20O12	[M-H]-	Maleoyl-caffeoylquinic acid	Phenolic acids	Phenolic acids	-	104740	69147	72301	72396	71387	81480	83878	101470	96319	37573	42140	61200	84500	76971	65647	68986	45528	66275	13900	34425	27360	2690.7	11282	3162.4	64819	80786	79705	68513	60736	66888	78351	83743	69340	19419	19557	11154	25504	45902	47203	37994
pmb0876	454.29	313.27	453.286	C21H44NO7P	[M+H]+	LysoPE 16:0	Lipids	LPE	53862-35-4	1438600	1452300	1370300	125680	210000	162650	3184600	3178200	3239300	318350	343150	285140	1216600	1266200	1269100	336840	284820	334880	18920000	19460000	19081000	3926400	3861400	3695300	2094700	2065600	2161500	659210	648860	664280	3694700	3530700	3763800	264230	335870	240930	828330	780550	991850	232920
pmd0160	454.29	313.27	453.286	C21H44NO7P	[M+H]+	LysoPE 16:0(2n isomer)	Lipids	LPE	-	1411000	1456800	1357500	146750	190070	162120	3162000	3223800	3120800	328280	365900	285930	1299600	1224800	1174400	317740	266630	323920	18002000	18602000	18532000	3823500	3927000	3801400	1970200	2065900	2201100	650210	623920	711500	3756200	3598500	3584500	215780	350020	255370	881040	770960	969650	238100
MWSHY0091	455.21	409.2	454.199	C26H30O7	[M+H]+	Obacunone	Flavonoids	Flavones	751-03-1	471.1	1174.5	1407.6	3581.2	826.47	701.35	938.4	3805.1	939.49	1166.2	961.25	464.44	5621.4	15147	1510.8	5128	7600.2	11310	23301	17751	17956	21746	12329	19838	9688.9	3297.8	6334.9	1878.9	2011.5	827.89	2502.3	2944.6	943.98	747.54	1433.9	2430.9	2875.3	37375	3050.5	2214.7
Lmhp005872	455.22	177.05	454.21	C25H30N2O6	[M+H]+	Diferuloylcadaverine	Alkaloids	Phenolamine	-	10386	7182.7	6138.8	6653.8	22473	5388.6	2154.2	1255.5	2331.4	5049.6	1078.1	1091.3	2258300	2261600	2532100	1847300	2017200	1895400	2813.8	1051.3	4871.7	5880.5	1971.9	1795.6	36673	7101.4	14922	18064	6470	2174.5	10695	4288.8	3236	2706.5	2696.3	2276.2	157010	173700	192190	163190
Lmyn012771	453.34	453.34	454.345	C30H46O3	[M-H]-	Moronic acid	Terpenoids	Triterpene	6713-27-5	15268	22644	14513	11440	16004	13059	271.21	327.63	1679.1	1307.6	2529.8	2092.4	3684.4	1264.3	1576.6	1570.4	742.51	894.7	3642.1	1128	823.73	3252.8	1702.4	2609.8	11849	5223.7	4862.8	8187.9	5919.6	8046.5	4686.3	960.34	2348.9	3442.7	934	1185	65432	41267	42690	57303
Lmqn012798	453.34	453.34	454.345	C30H46O3	[M-H]-	Urs-12(13)-en-3-one-28-oic acid	Terpenoids	Triterpene	-	14689	19847	13461	7240.3	9626.3	11581	488.58	1320.4	1018.3	599.32	1771.2	561.04	1493.8	5152.8	2443.4	5126.2	2038.4	982.45	1427.5	1373.7	1082.2	3782.2	2415.8	767.33	9995.5	7873.3	9318.6	7485	4315.1	10043	2364.2	3223.4	2123	4476.5	2243	991.38	66149	40129	47216	52965
MWSmce134	453.35	453.35	454.345	C30H46O3	[M-H]-	Betulonic acid	Terpenoids	Triterpene	4481-62-3	20188	24566	17681	12639	11613	15167	987.31	1321.7	1693.7	876.77	2067.8	1731.3	4178.8	3995.7	712.55	2405	1165.7	1579.4	3196.9	1312.8	773.92	3479	2498.7	2536.1	14262	5618	12930	10255	9013.4	10160	1369.4	1113.9	1530.3	4502.8	1971.6	1746.7	74435	45660	49295	65702
pmn001700	455.35	455.35	456.36	C30H48O3	[M-H]-	24,30-Dihydroxy-12(13)-enolupinol	Terpenoids	Triterpene	-	99101	69227	87956	70374	19740	46863	157110	132860	126770	41913	34503	38086	339110	314990	270960	74553	47333	75863	307740	235110	200610	142100	130870	152970	120500	135650	114440	48129	41108	42807	148580	145040	95932	68414	66156	67966	78165	134560	139400	71014
MWSmce052	455.36	455.36	456.36	C30H48O3	[M-H]-	3-Epiursolic acid	Terpenoids	Triterpene	989-30-0	2358400	2739900	2522600	892290	897860	991090	8610.1	5584.8	6518.9	4720.3	4669.2	3146.7	24976	15293	10128	10189	29258	7949.6	1336	1264.8	1124.2	7682.1	2643.7	3931.7	384350	374520	341440	92759	74897	161670	409030	373780	377910	107770	147260	102850	664070	507660	579240	524810
HJN110	455.36	455.36	456.36	C30H48O3	[M-H]-	Betulinic acid	Terpenoids	Triterpene	472-15-1	37436	60735	39437	20781	16853	23169	55949	42267	48741	15071	12677	19423	103910	71358	92774	14245	29914	51747	38266	34057	30147	17473	12407	17095	34241	60882	52032	17911	19059	16762	55181	71617	62374	30843	26986	37832	15389	50981	73653	34546
mws4053	455.35	455.35	456.36	C30H48O3	[M-H]-	Ursolic acid	Terpenoids	Triterpene	77-52-1	2846200	3219100	2950700	1044200	1064100	1151100	6126.9	9616.8	7806.7	1636.9	829.35	1173.1	23091	17230	2046.7	11544	15187	10261	6361.7	5743.4	2249.2	7608.7	4704.7	3199.5	445510	400860	383770	97871	92959	184690	453610	463420	454990	140040	157350	121670	780830	565200	678340	607580
Lmdn006811	455.35	455.35	456.36	C30H48O3	[M-H]-	Soyasapogenol E	Terpenoids	Triterpene	6750-59-0	291980	284500	301720	130060	132760	127990	18129	14339	27614	18136	12177	7174.8	28012	212230	35492	181590	4366.8	13721	1096.7	4685.4	5579.8	1788.1	4237.9	7374.8	235160	241660	268660	107510	88726	99115	12375	10094	3722.9	45334	41420	16217	1714900	1494700	1754800	2621600
Zmdp004370	459.13	255.07	458.121	C23H22O10	[M+H]+	6''-O-Acetyldaidzin	Flavonoids	Isoflavones	71385-83-6	31235	20968	11116	4744.5	7058.2	15684	6459.8	23110	6983	5633.2	3794.5	3752.5	336020	364790	454200	388880	362200	294550	7116.8	8083.2	5532.2	1607.5	7317.8	5705	96970	87492	63235	16077	20226	20864	52419000	59969000	53376000	8619200	9431400	8695400	115700	105630	167740	84438
Zmjp013616	459.38	423.36	458.376	C30H50O3	[M+H]+	12,13-Dihydroursolic acid	Terpenoids	Triterpene	-	28038	31777	41231	22365	24525	30361	14763	15724	7302	6805.8	7390.4	8261	2785.3	765.87	3323.2	3974.6	2487.9	2519.8	4019.7	4129.9	6480.5	8403.1	7860	3590.9	272740	268600	282570	115900	113450	110980	30903	35659	25947	23634	25367	23756	3416.4	1257.4	5919.1	6594.9
mws1086	457.37	375.1	458.376	C30H50O3	[M-H]-	Soyasapogenol B	Terpenoids	Triterpene	595-15-3	564080	574830	565650	635050	624920	608630	579230	600140	597260	636340	677620	647370	506370	481780	520530	573470	602160	601280	564390	531050	561700	601140	599440	572240	575140	572010	556010	593580	613680	631880	530800	534640	543220	598560	608170	621780	516090	538350	564360	632640
pmp000577	461.12	285.08	460.116	C26H20O8	[M+H]+	Acacetin-7-O-glucuronide	Flavonoids	Flavones	-	69874	70985	7671.4	6627.3	4414.4	15766	68644000	65800000	66220000	67632000	64313000	70723000	9754.1	2208.9	3659.9	15063	14355	23030	154110	40096	33485	92210	37046	23773	209920	223180	997770	206060	203030	192810	1104.7	10031	3251.5	14508	1528.7	2373.1	3879.4	13587	9979.6	5028.2
[truncated: 297 more rows]
[truncated: 12 more columns]
